# Supplementary material for: Dimethyl 2-butyl-2-(3,5-di-tert-butyl-4-hydroxy­benz­yl)malonate
Source: Acta Crystallogr Sect E Struct Rep Online. 2009 Sep 12;65(Pt 10):o2429. doi: 10.1107/S1600536809035697 (PMC2970493; doi:10.1107/S1600536809035697)
Supplement: Supplementary file 1 [file e-65-o2429-sup1.cif]

##############################################################################
###                                                                        ###
###        Electronic paper (Acta Crystallographica Section E)             ###
###                                                                        ###
##############################################################################
#                                                                            #
# This CIF contains the data in a paper accepted for publication in Acta     #
# Crystallographica Section E. It conforms to the requirements of Notes      #
# for Authors for Section E, and has been peer reviewed under the auspices   #
# of the IUCr Commission on Journals.                                        #
#                                                                            #
# Full details of the Crystallographic Information File format               #
# are given in the paper "The Crystallographic Information File (CIF):       #
# a New Standard Archive File for Crystallography" by S. R. Hall, F. H.      #
# Allen and I. D. Brown [Acta Cryst. (1991), A47, 655-685].                  #
#                                                                            #
# The current version of the core CIF dictionary is obtainable from          #
# ftp://ftp.iucr.org/pub/cif_core.dic. The current version number is 2.4.    #
#                                                                            #
# Software is freely available for graphical display of the structure(s) in  #
# this CIF.  For information consult the CIF home page http://www.iucr.org/  #
# cif/home.html                                                              #
#                                                                            #
# This file may be used for bona fide research purposes within the           #
# scientific community so long as proper attribution is given to the journal # 
# article from which it was obtained.                                        #
#                                                                            #
##############################################################################
                                             
data_I
_audit_creation_method     SHELXL97
_chemical_name_systematic
;
Dimethyl 2-butyl-2-(3,5-di-<i>tert</i>-butyl-4-hydroxybenzyl)malonate
;
_chemical_name_common     ?
_chemical_formula_moiety     'C24 H38 O5'
_chemical_formula_sum     'C24 H38 O5'
_chemical_formula_iupac     'C24 H38 O5'
_chemical_formula_weight     406.54
_chemical_melting_point     ?
_symmetry_cell_setting     'Monoclinic'
_symmetry_space_group_name_H-M     ' P 21/n'
_symmetry_space_group_name_Hall     '-P 2yn '
loop_
    _symmetry_equiv_pos_as_xyz
    'x, y, z'
    '-x+1/2, y+1/2, -z+1/2'
    '-x, -y, -z'
    'x-1/2, -y-1/2, z-1/2'
_cell_length_a     10.854(2)
_cell_length_b     10.341(2)
_cell_length_c     22.899(5)
_cell_angle_alpha     90.00
_cell_angle_beta     98.838(4)
_cell_angle_gamma     90.00
_cell_volume     2539.7(9)
_cell_formula_units_Z     4
_cell_measurement_reflns_used     2194
_cell_measurement_theta_min     2.17
_cell_measurement_theta_max     21.11
_cell_measurement_temperature     294(2)
_exptl_crystal_description     'block'
_exptl_crystal_colour     'colourless'
_exptl_crystal_size_max     0.24
_exptl_crystal_size_mid     0.20
_exptl_crystal_size_min     0.16
_exptl_crystal_density_diffrn     1.063
_exptl_crystal_density_meas     ?
_exptl_crystal_density_method     'not measured'
_exptl_crystal_F_000     888
_exptl_absorpt_coefficient_mu     0.073
_exptl_absorpt_correction_type     multi-scan
_exptl_absorpt_process_details     '(SADABS; Sheldrick, 1996)'
_exptl_absorpt_correction_T_min     0.9827
_exptl_absorpt_correction_T_max     0.9884
_exptl_special_details
;
;
_diffrn_ambient_temperature     294(2)
_diffrn_radiation_type     MoK\a
_diffrn_radiation_wavelength     0.71073
_diffrn_radiation_source     'fine-focus sealed tube'
_diffrn_radiation_monochromator     graphite
_diffrn_measurement_device_type     'Bruker SMART CCD'
_diffrn_measurement_method     '\f and \w'
_diffrn_detector_area_resol_mean     ?
_diffrn_reflns_number     12778
_diffrn_reflns_av_R_equivalents     0.0479
_diffrn_reflns_av_sigmaI/netI     0.0551
_diffrn_reflns_theta_min     1.80
_diffrn_reflns_theta_max     25.02
_diffrn_reflns_theta_full     25.02
_diffrn_measured_fraction_theta_max     1.000
_diffrn_measured_fraction_theta_full     1.000
_diffrn_reflns_limit_h_min     -11
_diffrn_reflns_limit_h_max     12
_diffrn_reflns_limit_k_min     -12
_diffrn_reflns_limit_k_max     11
_diffrn_reflns_limit_l_min     -27
_diffrn_reflns_limit_l_max     21
_diffrn_standards_number     0
_diffrn_standards_interval_count     0
_diffrn_standards_interval_time     0
_diffrn_standards_decay_%     0
_refine_special_details
;
Refinement of <i>F</i>^2^ against ALL reflections. The weighted <i>R</i>-factor
<i>wR</i> and goodness of fit <i>S</i> are based on <i>F</i>^2^, conventional
<i>R</i>-factors <i>R</i> are based on <i>F</i>, with <i>F</i> set to zero for
negative <i>F</i>^2^. The threshold expression of <i>F</i>^2^ >
\s(<i>F</i>^2^) is used only for calculating <i>R</i>-factors(gt) <i>etc</i>.
and is not relevant to the choice of reflections for refinement.
<i>R</i>-factors based on <i>F</i>^2^ are statistically about twice as large
as those based on <i>F</i>, and <i>R</i>- factors based on ALL data will be
even larger.
;
_reflns_number_total     4475
_reflns_number_gt     2448
_reflns_threshold_expression     I>2\s(I)
_refine_ls_structure_factor_coef     Fsqd
_refine_ls_matrix_type     full
_refine_ls_R_factor_all     0.1058
_refine_ls_R_factor_gt     0.0483
_refine_ls_wR_factor_gt     0.1139
_refine_ls_wR_factor_ref     0.1421
_refine_ls_goodness_of_fit_ref     1.011
_refine_ls_restrained_S_all     1.026
_refine_ls_number_reflns     4475
_refine_ls_number_parameters     272
_refine_ls_number_restraints     12
_refine_ls_hydrogen_treatment     constr
_refine_ls_weighting_scheme     calc
_refine_ls_weighting_details
         'calc w=1/[\s^2^(Fo^2^)+(0.0654P)^2^+0.1568P] where P=(Fo^2^+2Fc^2^)/3'
_atom_sites_solution_hydrogens     geom
_atom_sites_solution_primary     direct
_atom_sites_solution_secondary     difmap
_refine_ls_shift/su_max     0.000
_refine_ls_shift/su_mean     0.000
_refine_diff_density_max     0.158
_refine_diff_density_min     -0.180
_refine_ls_extinction_method     none
_refine_ls_extinction_coef     ?
loop_
    _atom_type_symbol
    _atom_type_description
    _atom_type_scat_dispersion_real
    _atom_type_scat_dispersion_imag
    _atom_type_scat_source
    'C' 'C' 0.0033 0.0016
                         'International Tables Vol C Tables 4.2.6.8 and 6.1.1.4'
    'H' 'H' 0.0000 0.0000
                         'International Tables Vol C Tables 4.2.6.8 and 6.1.1.4'
    'O' 'O' 0.0106 0.0060
                         'International Tables Vol C Tables 4.2.6.8 and 6.1.1.4'
_computing_data_collection     'SMART (Bruker, 1997)'
_computing_cell_refinement     'SAINT (Bruker, 1997)'
_computing_data_reduction     'SAINT (Bruker, 1997)'
_computing_structure_solution     'SHELXS97 (Sheldrick, 2008)'
_computing_structure_refinement     'SHELXL97 (Sheldrick, 2008)'
_computing_molecular_graphics
                             'SHELXTL (Sheldrick, 2008) and PLATON (Spek, 2009)'
_computing_publication_material     'SHELXTL (Sheldrick, 2008)'
loop_
    _atom_site_type_symbol
    _atom_site_label
    _atom_site_fract_x
    _atom_site_fract_y
    _atom_site_fract_z
    _atom_site_U_iso_or_equiv
    _atom_site_adp_type
    _atom_site_calc_flag
    _atom_site_refinement_flags
    _atom_site_occupancy
    _atom_site_disorder_assembly
    _atom_site_disorder_group
    O O1 0.41570(13) 1.09610(18) 0.27640(6) 0.0596(5) Uani d . 1 . .
    H H1 0.3622 1.1119 0.2971 0.089 Uiso calc R 1 . .
    O O2 0.11836(16) 0.68114(18) 0.10961(7) 0.0672(5) Uani d . 1 . .
    O O3 -0.01613(15) 0.81627(17) 0.05786(7) 0.0607(5) Uani d . 1 . .
    O O4 0.11420(16) 0.87050(17) -0.07043(7) 0.0645(5) Uani d . 1 . .
    O O5 0.07880(19) 0.67112(18) -0.04056(7) 0.0780(6) Uani d . 1 . .
    C C1 0.35939(19) 1.0593(2) 0.22102(8) 0.0374(5) Uani d . 1 . .
    C C2 0.44117(18) 1.0357(2) 0.18030(9) 0.0364(5) Uani d . 1 . .
    C C3 0.3872(2) 1.0021(2) 0.12350(9) 0.0400(5) Uani d . 1 . .
    H H3 0.4393 0.9863 0.0956 0.048 Uiso calc R 1 . .
    C C4 0.25997(19) 0.9908(2) 0.10623(8) 0.0366(5) Uani d . 1 . .
    C C5 0.18367(19) 1.01343(19) 0.14827(8) 0.0362(5) Uani d . 1 . .
    H H5 0.0978 1.0068 0.1371 0.043 Uiso calc R 1 . .
    C C6 0.22977(18) 1.04564(19) 0.20643(9) 0.0344(5) Uani d . 1 . .
    C C7 0.14008(18) 1.0678(2) 0.25207(9) 0.0397(5) Uani d . 1 . .
    C C8 0.1437(2) 1.2092(2) 0.27215(10) 0.0550(7) Uani d . 1 . .
    H H8A 0.1170 1.2639 0.2388 0.082 Uiso calc R 1 . .
    H H8B 0.2273 1.2317 0.2893 0.082 Uiso calc R 1 . .
    H H8C 0.0892 1.2205 0.3010 0.082 Uiso calc R 1 . .
    C C9 0.1722(2) 0.9759(2) 0.30526(10) 0.0564(7) Uani d . 1 . .
    H H9A 0.1136 0.9882 0.3322 0.085 Uiso calc R 1 . .
    H H9B 0.2548 0.9941 0.3251 0.085 Uiso calc R 1 . .
    H H9C 0.1681 0.8880 0.2916 0.085 Uiso calc R 1 . .
    C C10 0.0049(2) 1.0388(3) 0.22531(10) 0.0609(7) Uani d . 1 . .
    H H10A -0.0481 1.0514 0.2548 0.091 Uiso calc R 1 . .
    H H10B -0.0016 0.9509 0.2118 0.091 Uiso calc R 1 . .
    H H10C -0.0205 1.0959 0.1926 0.091 Uiso calc R 1 . .
    C C11 0.58343(19) 1.0484(2) 0.19695(10) 0.0456(6) Uani d . 1 . .
    C C12 0.6333(2) 0.9627(3) 0.24987(11) 0.0730(8) Uani d . 1 . .
    H H12A 0.7217 0.9746 0.2599 0.109 Uiso calc R 1 . .
    H H12B 0.6158 0.8737 0.2399 0.109 Uiso calc R 1 . .
    H H12C 0.5936 0.9861 0.2830 0.109 Uiso calc R 1 . .
    C C13 0.6192(2) 1.1891(3) 0.21131(13) 0.0798(9) Uani d . 1 . .
    H H13A 0.5885 1.2427 0.1780 0.120 Uiso calc R 1 . .
    H H13B 0.7083 1.1964 0.2199 0.120 Uiso calc R 1 . .
    H H13C 0.5831 1.2166 0.2450 0.120 Uiso calc R 1 . .
    C C14 0.6513(2) 1.0060(3) 0.14653(11) 0.0823(10) Uani d . 1 . .
    H H14A 0.6255 1.0594 0.1126 0.123 Uiso calc R 1 . .
    H H14B 0.6314 0.9174 0.1368 0.123 Uiso calc R 1 . .
    H H14C 0.7396 1.0145 0.1586 0.123 Uiso calc R 1 . .
    C C15 0.2057(2) 0.9562(2) 0.04293(8) 0.0418(6) Uani d . 1 . .
    H H15A 0.2616 0.9878 0.0169 0.050 Uiso calc R 1 . .
    H H15B 0.1268 1.0008 0.0326 0.050 Uiso calc R 1 . .
    C C16 0.1842(2) 0.8100(2) 0.03162(8) 0.0404(6) Uani d . 1 . .
    C C17 0.0948(2) 0.7595(2) 0.07120(10) 0.0454(6) Uani d . 1 . .
    C C18 -0.1102(3) 0.7799(3) 0.09247(13) 0.0861(10) Uani d . 1 . .
    H H18A -0.1429 0.6965 0.0800 0.129 Uiso calc R 1 . .
    H H18B -0.1762 0.8426 0.0871 0.129 Uiso calc R 1 . .
    H H18C -0.0743 0.7765 0.1335 0.129 Uiso calc R 1 . .
    C C19 0.1224(2) 0.7911(2) -0.03234(10) 0.0485(6) Uani d . 1 . .
    C C20 0.0126(4) 0.6420(3) -0.09909(12) 0.1183(14) Uani d U 1 . .
    H H20A -0.0592 0.6970 -0.1075 0.177 Uiso calc R 1 . .
    H H20B -0.0136 0.5532 -0.1006 0.177 Uiso calc R 1 . .
    H H20C 0.0667 0.6565 -0.1279 0.177 Uiso calc R 1 . .
    C C21 0.3054(2) 0.7306(2) 0.04303(10) 0.0499(6) Uani d . 1 . .
    H H21A 0.3474 0.7503 0.0825 0.060 Uiso calc R 1 . .
    H H21B 0.2835 0.6396 0.0423 0.060 Uiso calc R 1 . .
    C C22 0.3966(2) 0.7522(3) 0.00000(11) 0.0655(7) Uani d . 1 . .
    H H22A 0.3594 0.7213 -0.0387 0.079 Uiso calc R 1 . .
    H H22B 0.4109 0.8444 -0.0032 0.079 Uiso calc R 1 . .
    C C23 0.5202(3) 0.6857(3) 0.01765(13) 0.0813(9) Uani d . 1 . .
    H H23A 0.5048 0.5961 0.0269 0.098 Uiso calc R 1 . .
    H H23B 0.5626 0.7259 0.0534 0.098 Uiso calc R 1 . .
    C C24 0.6056(3) 0.6890(3) -0.02852(16) 0.1106(12) Uani d U 1 . .
    H H24A 0.5647 0.6494 -0.0642 0.166 Uiso calc R 1 . .
    H H24B 0.6808 0.6425 -0.0143 0.166 Uiso calc R 1 . .
    H H24C 0.6257 0.7771 -0.0364 0.166 Uiso calc R 1 . .
loop_
    _atom_site_aniso_label
    _atom_site_aniso_U_11
    _atom_site_aniso_U_22
    _atom_site_aniso_U_33
    _atom_site_aniso_U_12
    _atom_site_aniso_U_13
    _atom_site_aniso_U_23
    O1 0.0364(9) 0.1016(14) 0.0393(9) -0.0034(9) 0.0012(7) -0.0246(9)
    O2 0.0723(13) 0.0773(13) 0.0512(11) -0.0060(10) 0.0072(9) 0.0247(10)
    O3 0.0506(11) 0.0706(12) 0.0615(11) 0.0020(9) 0.0102(9) 0.0068(9)
    O4 0.0879(14) 0.0687(13) 0.0331(9) -0.0081(10) -0.0027(9) 0.0055(9)
    O5 0.1241(17) 0.0569(13) 0.0447(10) -0.0224(11) -0.0135(10) -0.0085(8)
    C1 0.0365(13) 0.0437(14) 0.0309(12) -0.0030(10) 0.0018(10) -0.0057(10)
    C2 0.0344(12) 0.0369(13) 0.0373(13) -0.0036(10) 0.0040(10) -0.0016(10)
    C3 0.0431(14) 0.0418(14) 0.0366(13) -0.0012(10) 0.0107(11) -0.0020(10)
    C4 0.0412(13) 0.0359(13) 0.0326(12) 0.0011(10) 0.0050(10) 0.0016(10)
    C5 0.0345(12) 0.0369(13) 0.0357(12) -0.0021(10) 0.0011(10) -0.0015(10)
    C6 0.0342(13) 0.0347(13) 0.0346(12) -0.0002(9) 0.0057(10) -0.0029(9)
    C7 0.0329(12) 0.0488(15) 0.0377(12) -0.0001(10) 0.0065(10) -0.0055(11)
    C8 0.0520(16) 0.0604(18) 0.0524(15) 0.0115(12) 0.0077(12) -0.0132(12)
    C9 0.0606(16) 0.0639(18) 0.0474(14) -0.0046(13) 0.0171(12) -0.0003(12)
    C10 0.0394(14) 0.089(2) 0.0565(16) -0.0098(13) 0.0135(12) -0.0126(14)
    C11 0.0326(13) 0.0545(16) 0.0501(14) -0.0056(11) 0.0082(11) -0.0040(11)
    C12 0.0417(16) 0.089(2) 0.0850(19) 0.0067(14) 0.0009(14) 0.0169(16)
    C13 0.0532(18) 0.070(2) 0.115(2) -0.0186(14) 0.0079(17) -0.0108(17)
    C14 0.0392(16) 0.136(3) 0.0758(19) -0.0085(16) 0.0207(14) -0.0216(19)
    C15 0.0512(14) 0.0433(14) 0.0294(12) -0.0009(11) 0.0022(10) 0.0007(10)
    C16 0.0520(15) 0.0435(14) 0.0245(11) -0.0007(11) 0.0024(10) 0.0021(10)
    C17 0.0540(16) 0.0446(15) 0.0348(13) -0.0055(12) -0.0015(12) -0.0046(11)
    C18 0.0618(19) 0.108(3) 0.095(2) -0.0141(17) 0.0302(17) -0.0006(19)
    C19 0.0607(17) 0.0496(17) 0.0345(14) -0.0012(13) 0.0048(12) -0.0024(12)
    C20 0.180(4) 0.099(3) 0.0592(19) -0.035(2) -0.034(2) -0.0227(18)
    C21 0.0611(16) 0.0472(15) 0.0400(13) 0.0031(12) 0.0034(12) -0.0008(11)
    C22 0.0691(19) 0.0700(19) 0.0591(17) 0.0084(15) 0.0154(15) -0.0021(14)
    C23 0.075(2) 0.074(2) 0.099(2) 0.0108(16) 0.0258(18) -0.0095(17)
    C24 0.093(3) 0.108(3) 0.142(3) 0.013(2) 0.052(2) 0.002(2)
_geom_special_details
;
All e.s.d.'s (except the e.s.d. in the dihedral angle between two l.s. planes)
are estimated using the full covariance matrix. The cell e.s.d.'s are taken
into account individually in the estimation of e.s.d.'s in distances, angles
and torsion angles; correlations between e.s.d.'s in cell parameters are only
used when they are defined by crystal symmetry. An approximate (isotropic)
treatment of cell e.s.d.'s is used for estimating e.s.d.'s involving l.s.
planes.
;
loop_
    _geom_bond_atom_site_label_1
    _geom_bond_atom_site_label_2
    _geom_bond_site_symmetry_2
    _geom_bond_distance
    _geom_bond_publ_flag
    O1 C1 . 1.374(2) n
    O1 H1 . 0.8200 ?
    O2 C17 . 1.195(3) n
    O3 C17 . 1.332(3) n
    O3 C18 . 1.435(3) n
    O4 C19 . 1.191(3) ?
    O5 C19 . 1.331(3) ?
    O5 C20 . 1.452(3) ?
    C1 C6 . 1.402(3) ?
    C1 C2 . 1.404(3) ?
    C2 C3 . 1.386(3) ?
    C2 C11 . 1.538(3) ?
    C3 C4 . 1.382(3) ?
    C3 H3 . 0.9300 ?
    C4 C5 . 1.383(3) ?
    C4 C15 . 1.521(3) n
    C5 C6 . 1.389(3) ?
    C5 H5 . 0.9300 ?
    C6 C7 . 1.551(3) n
    C7 C8 . 1.531(3) ?
    C7 C10 . 1.531(3) ?
    C7 C9 . 1.543(3) ?
    C8 H8A . 0.9600 ?
    C8 H8B . 0.9600 ?
    C8 H8C . 0.9600 ?
    C9 H9A . 0.9600 ?
    C9 H9B . 0.9600 ?
    C9 H9C . 0.9600 ?
    C10 H10A . 0.9600 ?
    C10 H10B . 0.9600 ?
    C10 H10C . 0.9600 ?
    C11 C14 . 1.526(3) ?
    C11 C13 . 1.528(3) ?
    C11 C12 . 1.532(3) ?
    C12 H12A . 0.9600 ?
    C12 H12B . 0.9600 ?
    C12 H12C . 0.9600 ?
    C13 H13A . 0.9600 ?
    C13 H13B . 0.9600 ?
    C13 H13C . 0.9600 ?
    C14 H14A . 0.9600 ?
    C14 H14B . 0.9600 ?
    C14 H14C . 0.9600 ?
    C15 C16 . 1.546(3) n
    C15 H15A . 0.9700 ?
    C15 H15B . 0.9700 ?
    C16 C17 . 1.518(3) ?
    C16 C19 . 1.527(3) ?
    C16 C21 . 1.539(3) ?
    C18 H18A . 0.9600 ?
    C18 H18B . 0.9600 ?
    C18 H18C . 0.9600 ?
    C20 H20A . 0.9600 ?
    C20 H20B . 0.9600 ?
    C20 H20C . 0.9600 ?
    C21 C22 . 1.517(3) ?
    C21 H21A . 0.9700 ?
    C21 H21B . 0.9700 ?
    C22 C23 . 1.507(3) ?
    C22 H22A . 0.9700 ?
    C22 H22B . 0.9700 ?
    C23 C24 . 1.510(3) ?
    C23 H23A . 0.9700 ?
    C23 H23B . 0.9700 ?
    C24 H24A . 0.9600 ?
    C24 H24B . 0.9600 ?
    C24 H24C . 0.9600 ?
loop_
    _geom_angle_atom_site_label_1
    _geom_angle_atom_site_label_2
    _geom_angle_atom_site_label_3
    _geom_angle_site_symmetry_1
    _geom_angle_site_symmetry_3
    _geom_angle
    _geom_angle_publ_flag
    C1 O1 H1 . . 109.5 ?
    C17 O3 C18 . . 116.9(2) n
    C19 O5 C20 . . 116.0(2) ?
    O1 C1 C6 . . 122.37(18) n
    O1 C1 C2 . . 115.09(18) ?
    C6 C1 C2 . . 122.54(18) ?
    C3 C2 C1 . . 116.58(19) ?
    C3 C2 C11 . . 121.17(19) ?
    C1 C2 C11 . . 122.24(18) ?
    C4 C3 C2 . . 123.3(2) ?
    C4 C3 H3 . . 118.3 ?
    C2 C3 H3 . . 118.3 ?
    C3 C4 C5 . . 117.74(18) ?
    C3 C4 C15 . . 121.09(18) ?
    C5 C4 C15 . . 121.17(19) ?
    C4 C5 C6 . . 122.81(19) ?
    C4 C5 H5 . . 118.6 ?
    C6 C5 H5 . . 118.6 ?
    C5 C6 C1 . . 116.93(18) ?
    C5 C6 C7 . . 120.70(18) ?
    C1 C6 C7 . . 122.36(17) ?
    C8 C7 C10 . . 106.65(18) ?
    C8 C7 C9 . . 111.05(18) ?
    C10 C7 C9 . . 106.34(18) ?
    C8 C7 C6 . . 110.73(17) ?
    C10 C7 C6 . . 111.32(16) ?
    C9 C7 C6 . . 110.59(17) ?
    C7 C8 H8A . . 109.5 ?
    C7 C8 H8B . . 109.5 ?
    H8A C8 H8B . . 109.5 ?
    C7 C8 H8C . . 109.5 ?
    H8A C8 H8C . . 109.5 ?
    H8B C8 H8C . . 109.5 ?
    C7 C9 H9A . . 109.5 ?
    C7 C9 H9B . . 109.5 ?
    H9A C9 H9B . . 109.5 ?
    C7 C9 H9C . . 109.5 ?
    H9A C9 H9C . . 109.5 ?
    H9B C9 H9C . . 109.5 ?
    C7 C10 H10A . . 109.5 ?
    C7 C10 H10B . . 109.5 ?
    H10A C10 H10B . . 109.5 ?
    C7 C10 H10C . . 109.5 ?
    H10A C10 H10C . . 109.5 ?
    H10B C10 H10C . . 109.5 ?
    C14 C11 C13 . . 107.5(2) ?
    C14 C11 C12 . . 106.2(2) ?
    C13 C11 C12 . . 109.5(2) ?
    C14 C11 C2 . . 111.75(18) ?
    C13 C11 C2 . . 110.30(19) ?
    C12 C11 C2 . . 111.46(18) ?
    C11 C12 H12A . . 109.5 ?
    C11 C12 H12B . . 109.5 ?
    H12A C12 H12B . . 109.5 ?
    C11 C12 H12C . . 109.5 ?
    H12A C12 H12C . . 109.5 ?
    H12B C12 H12C . . 109.5 ?
    C11 C13 H13A . . 109.5 ?
    C11 C13 H13B . . 109.5 ?
    H13A C13 H13B . . 109.5 ?
    C11 C13 H13C . . 109.5 ?
    H13A C13 H13C . . 109.5 ?
    H13B C13 H13C . . 109.5 ?
    C11 C14 H14A . . 109.5 ?
    C11 C14 H14B . . 109.5 ?
    H14A C14 H14B . . 109.5 ?
    C11 C14 H14C . . 109.5 ?
    H14A C14 H14C . . 109.5 ?
    H14B C14 H14C . . 109.5 ?
    C4 C15 C16 . . 114.60(16) n
    C4 C15 H15A . . 108.6 ?
    C16 C15 H15A . . 108.6 ?
    C4 C15 H15B . . 108.6 ?
    C16 C15 H15B . . 108.6 ?
    H15A C15 H15B . . 107.6 ?
    C17 C16 C19 . . 107.60(18) ?
    C17 C16 C21 . . 108.89(18) ?
    C19 C16 C21 . . 109.42(18) ?
    C17 C16 C15 . . 109.27(18) ?
    C19 C16 C15 . . 108.57(17) ?
    C21 C16 C15 . . 112.95(18) ?
    O2 C17 O3 . . 123.5(2) n
    O2 C17 C16 . . 126.0(2) n
    O3 C17 C16 . . 110.5(2) n
    O3 C18 H18A . . 109.5 ?
    O3 C18 H18B . . 109.5 ?
    H18A C18 H18B . . 109.5 ?
    O3 C18 H18C . . 109.5 ?
    H18A C18 H18C . . 109.5 ?
    H18B C18 H18C . . 109.5 ?
    O4 C19 O5 . . 123.6(2) ?
    O4 C19 C16 . . 125.9(2) ?
    O5 C19 C16 . . 110.4(2) ?
    O5 C20 H20A . . 109.5 ?
    O5 C20 H20B . . 109.5 ?
    H20A C20 H20B . . 109.5 ?
    O5 C20 H20C . . 109.5 ?
    H20A C20 H20C . . 109.5 ?
    H20B C20 H20C . . 109.5 ?
    C22 C21 C16 . . 115.95(19) ?
    C22 C21 H21A . . 108.3 ?
    C16 C21 H21A . . 108.3 ?
    C22 C21 H21B . . 108.3 ?
    C16 C21 H21B . . 108.3 ?
    H21A C21 H21B . . 107.4 ?
    C23 C22 C21 . . 113.7(2) ?
    C23 C22 H22A . . 108.8 ?
    C21 C22 H22A . . 108.8 ?
    C23 C22 H22B . . 108.8 ?
    C21 C22 H22B . . 108.8 ?
    H22A C22 H22B . . 107.7 ?
    C22 C23 C24 . . 114.8(3) ?
    C22 C23 H23A . . 108.6 ?
    C24 C23 H23A . . 108.6 ?
    C22 C23 H23B . . 108.6 ?
    C24 C23 H23B . . 108.6 ?
    H23A C23 H23B . . 107.5 ?
    C23 C24 H24A . . 109.5 ?
    C23 C24 H24B . . 109.5 ?
    H24A C24 H24B . . 109.5 ?
    C23 C24 H24C . . 109.5 ?
    H24A C24 H24C . . 109.5 ?
    H24B C24 H24C . . 109.5 ?
loop_
    _geom_torsion_atom_site_label_1
    _geom_torsion_atom_site_label_2
    _geom_torsion_atom_site_label_3
    _geom_torsion_atom_site_label_4
    _geom_torsion_site_symmetry_1
    _geom_torsion_site_symmetry_2
    _geom_torsion_site_symmetry_3
    _geom_torsion_site_symmetry_4
    _geom_torsion
    _geom_torsion_publ_flag
    O1 C1 C2 C3 . . . . -178.16(19) n
    C6 C1 C2 C3 . . . . 2.2(3) ?
    O1 C1 C2 C11 . . . . 0.8(3) ?
    C6 C1 C2 C11 . . . . -178.84(19) ?
    C1 C2 C3 C4 . . . . -0.3(3) ?
    C11 C2 C3 C4 . . . . -179.3(2) ?
    C2 C3 C4 C5 . . . . -0.6(3) ?
    C2 C3 C4 C15 . . . . 178.8(2) ?
    C3 C4 C5 C6 . . . . -0.5(3) ?
    C15 C4 C5 C6 . . . . -179.80(19) ?
    C4 C5 C6 C1 . . . . 2.2(3) ?
    C4 C5 C6 C7 . . . . -179.01(19) ?
    O1 C1 C6 C5 . . . . 177.25(19) ?
    C2 C1 C6 C5 . . . . -3.1(3) ?
    O1 C1 C6 C7 . . . . -1.5(3) n
    C2 C1 C6 C7 . . . . 178.14(19) ?
    C5 C6 C7 C8 . . . . -113.8(2) ?
    C1 C6 C7 C8 . . . . 64.8(2) ?
    C5 C6 C7 C10 . . . . 4.6(3) ?
    C1 C6 C7 C10 . . . . -176.7(2) ?
    C5 C6 C7 C9 . . . . 122.6(2) ?
    C1 C6 C7 C9 . . . . -58.7(3) ?
    C3 C2 C11 C14 . . . . -6.2(3) ?
    C1 C2 C11 C14 . . . . 174.9(2) ?
    C3 C2 C11 C13 . . . . 113.3(2) ?
    C1 C2 C11 C13 . . . . -65.6(3) ?
    C3 C2 C11 C12 . . . . -124.8(2) ?
    C1 C2 C11 C12 . . . . 56.3(3) ?
    C3 C4 C15 C16 . . . . 92.5(2) ?
    C5 C4 C15 C16 . . . . -88.2(2) ?
    C4 C15 C16 C17 . . . . 59.5(2) ?
    C4 C15 C16 C19 . . . . 176.56(18) n
    C4 C15 C16 C21 . . . . -61.9(2) ?
    C18 O3 C17 O2 . . . . 0.4(3) n
    C18 O3 C17 C16 . . . . -178.90(19) n
    C19 C16 C17 O2 . . . . 126.1(2) n
    C21 C16 C17 O2 . . . . 7.6(3) ?
    C15 C16 C17 O2 . . . . -116.2(3) ?
    C19 C16 C17 O3 . . . . -54.6(2) n
    C21 C16 C17 O3 . . . . -173.07(18) n
    C15 C16 C17 O3 . . . . 63.1(2) ?
    C20 O5 C19 O4 . . . . -3.3(4) ?
    C20 O5 C19 C16 . . . . 177.3(2) ?
    C17 C16 C19 O4 . . . . 131.7(3) ?
    C21 C16 C19 O4 . . . . -110.1(3) ?
    C15 C16 C19 O4 . . . . 13.6(3) ?
    C17 C16 C19 O5 . . . . -48.9(3) ?
    C21 C16 C19 O5 . . . . 69.3(2) ?
    C15 C16 C19 O5 . . . . -167.05(19) ?
    C17 C16 C21 C22 . . . . 169.91(19) ?
    C19 C16 C21 C22 . . . . 52.6(3) ?
    C15 C16 C21 C22 . . . . -68.5(2) ?
    C16 C21 C22 C23 . . . . 172.5(2) ?
    C21 C22 C23 C24 . . . . 171.4(2) ?
loop_
    _geom_hbond_atom_site_label_D
    _geom_hbond_atom_site_label_H
    _geom_hbond_atom_site_label_A
    _geom_hbond_site_symmetry_A
    _geom_hbond_distance_DH
    _geom_hbond_distance_HA
    _geom_hbond_distance_DA
    _geom_hbond_angle_DHA
    O1 H1 O2 2 0.82 2.23 2.832(2) 130.1
data_global
_journal_date_recd_electronic     2009-08-26
_journal_date_accepted     2009-09-03
_journal_name_full     'Acta Crystallographica, Section E'
_journal_year     2009
_journal_volume     65
_journal_issue     10
_journal_page_first     o2429
_journal_page_last     o2429
_journal_paper_category     QO
_journal_coeditor_code     LH2893
_publ_contact_author_name     'Dr. Tao Zeng'
_publ_contact_author_address
;
Chemistry & Biology College
Ynatai University
Yantai 264005
People's Republic of China
;
_publ_contact_author_email     zengtaotj@126.com
_publ_contact_author_fax     '8653 5690 2063'
_publ_contact_author_phone     '8653 5690 2063'
_publ_section_title
;
Dimethyl 2-butyl-2-(3,5-di-<i>tert</i>-butyl-4-hydroxybenzyl)malonate
;
loop_
    _publ_author_name
    _publ_author_address
    'Tao Zeng'
;
Chemistry & Biology College
Yantai University
Yantai 264005
People's Republic of China
;
    'Wan-Zhong Ren'
;
Chemistry & Biology College
Yantai University
Yantai 264005
People's Republic of China
;
