# Supplementary material for: Dimethyl 2-butyl-2-(3,5-di-tert-butyl-4-hydroxy­benz­yl)malonate
Source: Acta Crystallogr Sect E Struct Rep Online. 2009 Sep 12;65(Pt 10):o2429. doi: 10.1107/S1600536809035697 (PMC2970493; doi:10.1107/S1600536809035697)
Supplement: Supplementary file 2 [file e-65-o2429-Isup2.hkl]

# 
# h,k,l, Fc-squared, Fo-squared, sigma(Fo-squared) and status flag 
# 
data_I
_shelx_title ' 70403C in P2(1)/n' 
_shelx_refln_list_code          4 
_shelx_F_calc_maximum      227.11 
_exptl_crystal_F_000       888.00 
_reflns_d_resolution_high  0.8403 
 
loop_ 
 _symmetry_equiv_pos_as_xyz 
 'x, y, z' 
 '-x+1/2, y+1/2, -z+1/2' 
 '-x, -y, -z' 
 'x-1/2, -y-1/2, z-1/2' 
 
_cell_length_a    10.8543 
_cell_length_b    10.3410 
_cell_length_c    22.8988 
_cell_angle_alpha  90.000 
_cell_angle_beta   98.838 
_cell_angle_gamma  90.000 
 
_shelx_F_squared_multiplier     1.000 
 
loop_ 
 _refln_index_h 
 _refln_index_k 
 _refln_index_l 
 _refln_F_squared_calc 
 _refln_F_squared_meas 
 _refln_F_squared_sigma 
 _refln_observed_status 
   2   0   0     2227.97     2130.27     40.49 o 
   4   0   0    18012.28    18658.68    302.34 o 
   6   0   0      166.08      208.40      9.48 o 
   8   0   0     1193.84     1314.85     43.39 o 
  10   0   0      161.10      227.64     25.26 o 
  12   0   0        3.67       28.63     21.16 o 
   1   1   0     1291.01     1187.33     16.45 o 
   2   1   0     2337.43     2156.93     29.06 o 
   3   1   0       13.05        3.41      2.09 o 
   4   1   0     1270.89     1320.93     23.29 o 
   5   1   0     7078.19     7903.07     81.58 o 
   6   1   0       82.08       79.02     10.06 o 
   7   1   0      127.49      108.00      8.09 o 
   8   1   0       79.91       88.87     11.14 o 
   9   1   0       45.09       25.00      9.68 o 
  10   1   0       37.75       39.04     12.32 o 
  11   1   0       56.66       50.25     14.07 o 
  12   1   0        2.35        0.19     20.69 o 
   0   2   0      161.33      148.72      7.51 o 
   1   2   0      471.52      440.93      9.32 o 
   2   2   0     4741.70     4723.87     83.10 o 
   3   2   0      817.71      803.04     18.86 o 
   4   2   0     1559.60     1582.00     19.49 o 
   5   2   0       23.41       15.80      3.14 o 
   6   2   0       25.82       13.17      3.59 o 
   7   2   0        4.77        1.04      5.33 o 
   8   2   0       29.77        2.62     10.28 o 
   9   2   0       83.11       67.81     11.66 o 
  10   2   0      254.23      297.67     20.69 o 
  11   2   0       18.07       26.44     12.79 o 
  12   2   0       30.57       37.09     24.19 o 
   1   3   0     1866.25     1725.05     25.70 o 
   2   3   0     4404.53     4497.90     46.90 o 
   3   3   0       62.99       48.95      3.64 o 
   4   3   0        8.33       12.38      3.12 o 
   5   3   0      121.49      128.62      5.58 o 
   6   3   0       25.26       17.22      3.97 o 
   7   3   0      184.57      178.34      8.67 o 
   8   3   0        0.01        0.33      7.40 o 
   9   3   0        3.67       14.47      9.50 o 
  10   3   0        0.87       -4.24     10.95 o 
  11   3   0       40.28       57.28     14.02 o 
  12   3   0        1.60        5.18     14.40 o 
   0   4   0    13024.10    11849.85    195.39 o 
   1   4   0      481.40      531.84     12.98 o 
   2   4   0     1983.90     2071.84     32.32 o 
   3   4   0      141.52      127.47      8.96 o 
   4   4   0      236.93      228.41      8.18 o 
   5   4   0      195.76      189.08      6.49 o 
   6   4   0        0.04       -1.28      4.77 o 
   7   4   0       32.36       39.56      6.29 o 
   8   4   0        6.46        8.49      6.47 o 
   9   4   0       69.56       67.39     13.05 o 
  10   4   0        1.35       14.78     11.36 o 
  11   4   0        4.83      -18.03     19.20 o 
  12   4   0        0.27      -21.27     14.18 o 
   1   5   0      463.33      419.58     12.52 o 
   2   5   0      913.92     1024.85     47.33 o 
   3   5   0        2.67        1.23      3.71 o 
   4   5   0       16.91       12.83      5.48 o 
   5   5   0      774.17      781.37     16.61 o 
   6   5   0       25.03        9.68      5.29 o 
   7   5   0        0.57        4.72      5.91 o 
   8   5   0      104.65      125.06     17.71 o 
   9   5   0       12.19       12.98     10.55 o 
  10   5   0        0.03       -7.70     11.34 o 
  11   5   0      125.55       91.18     16.36 o 
   0   6   0     1824.96     1807.37     45.09 o 
   1   6   0       91.10       65.19     10.99 o 
   2   6   0        5.07        2.12      5.28 o 
   3   6   0       36.01       40.43      5.44 o 
   4   6   0      105.54       88.83      7.53 o 
   5   6   0       62.80       52.36      7.13 o 
   6   6   0       91.40      108.76     11.58 o 
   7   6   0        0.50       -5.50      7.51 o 
   8   6   0       33.02       39.56      8.94 o 
   9   6   0      196.41      176.04     19.32 o 
  10   6   0        0.26       -6.04     12.18 o 
  11   6   0        2.23        0.81     36.18 o 
   1   7   0      277.32      271.51     15.94 o 
   2   7   0      240.05      205.23     13.33 o 
   3   7   0       43.88       41.99      6.15 o 
   4   7   0       54.52       61.93     10.32 o 
   5   7   0       14.36       -0.72      7.95 o 
   6   7   0        2.65        4.01      7.24 o 
   7   7   0       20.77       24.14      8.58 o 
   8   7   0       22.89        6.72      9.10 o 
   9   7   0       54.77       69.47     13.13 o 
  10   7   0        5.81       -2.94     24.96 o 
   0   8   0      252.26      231.56     17.49 o 
   1   8   0        6.84        6.87      7.72 o 
   2   8   0      104.58      107.10     11.18 o 
   3   8   0       72.17       66.31     13.22 o 
   4   8   0        0.02        4.51      8.52 o 
   5   8   0       26.12       66.28     29.50 o 
   6   8   0       62.92       77.45     10.81 o 
   7   8   0        1.52        7.14      9.01 o 
   8   8   0       18.79       11.47     11.05 o 
   9   8   0        7.36        6.01     11.92 o 
   1   9   0      110.46      130.06     12.51 o 
   2   9   0        1.45        1.27      7.17 o 
   3   9   0       95.46      127.19     13.88 o 
   4   9   0       17.23       11.65      9.92 o 
   5   9   0      130.55      140.39     21.27 o 
   6   9   0       25.15       19.52      9.98 o 
   7   9   0        1.15       -9.37      9.94 o 
   8   9   0       14.67        6.15     18.74 o 
   0  10   0        1.21       17.83     13.44 o 
   1  10   0        8.01       13.42     10.30 o 
   2  10   0        2.00      -13.73      9.15 o 
   3  10   0       39.66       28.45     11.57 o 
   4  10   0        4.27       -3.30     10.41 o 
   5  10   0        1.95       -6.80     11.08 o 
   6  10   0       14.35        7.65     13.72 o 
   7  10   0       52.52       62.71     14.29 o 
   1  11   0        3.97       -6.44     10.69 o 
   2  11   0        5.18       -4.17     10.64 o 
   3  11   0       60.88       65.25     14.16 o 
   4  11   0        0.74      -19.33     12.88 o 
   5  11   0        4.58      -17.01     12.82 o 
   0  12   0        8.58       13.65     18.86 o 
   1  12   0       29.02       42.33     38.71 o 
   2  12   0        0.92      -11.50     13.14 o 
 -11   0   1        0.06       15.06     18.73 o 
  -9   0   1       79.36       74.32     15.91 o 
  -7   0   1       18.12       12.38      6.74 o 
  -5   0   1       16.16        6.27      5.99 o 
  -3   0   1      266.49      331.52     12.67 o 
  -1   0   1    28920.68    26517.57    424.48 o 
   1   0   1     2189.47     1922.21     34.38 o 
   3   0   1      418.41      425.25     11.01 o 
   5   0   1        1.02        4.05      3.94 o 
   7   0   1        2.03       22.65     10.49 o 
   9   0   1      138.52      151.53     19.97 o 
  11   0   1      164.06      211.00     27.13 o 
 -12   1   1        2.29       -5.92     13.11 o 
 -11   1   1       24.37        7.43     11.87 o 
 -10   1   1        3.63        1.23     10.42 o 
  -9   1   1      321.29      297.14     15.97 o 
  -8   1   1      198.20      218.86     14.84 o 
  -7   1   1       77.52       72.09      7.41 o 
  -6   1   1       10.23       13.91      3.80 o 
  -5   1   1       31.40       30.81      3.70 o 
  -4   1   1     4298.14     4578.01     53.76 o 
  -3   1   1     1864.86     1832.42     19.42 o 
  -2   1   1        1.61       -0.32      1.70 o 
  -1   1   1     4541.62     4529.38    167.23 o 
   0   1   1     9642.99     8447.87     97.62 o 
   1   1   1    15288.69    14625.44    392.37 o 
   2   1   1     9277.42     9270.45     88.95 o 
   3   1   1      904.04      876.30     13.71 o 
   4   1   1     2630.59     2891.78     29.65 o 
   5   1   1     2372.18     2562.43     28.35 o 
   6   1   1        5.82        1.96      4.27 o 
   7   1   1      763.44      755.28     16.17 o 
   8   1   1       15.89        3.87      9.49 o 
   9   1   1       88.99       58.18     11.22 o 
  10   1   1        0.08        6.29     12.95 o 
  11   1   1       65.07       73.20     14.65 o 
  12   1   1        0.14        6.40     13.19 o 
 -12   2   1        0.00        2.12     13.92 o 
 -11   2   1       20.64       17.85     12.42 o 
 -10   2   1       20.88        4.42     11.20 o 
  -9   2   1        0.15       -3.33      9.08 o 
  -8   2   1       38.45       54.79      7.79 o 
  -7   2   1       77.22       74.39      7.38 o 
  -6   2   1      340.23      328.93      8.58 o 
  -5   2   1     2385.99     2452.75     24.31 o 
  -4   2   1     6712.23     6833.99     55.10 o 
  -3   2   1        7.64        3.71      2.04 o 
  -2   2   1      300.54      259.85      6.20 o 
  -1   2   1        6.55        6.00      2.14 o 
   0   2   1     8403.87     8109.44     93.38 o 
   1   2   1    10882.05    10602.82    181.20 o 
   2   2   1      550.77      526.45     10.00 o 
   3   2   1       11.41       12.73      4.54 o 
   4   2   1        8.28        7.82      3.50 o 
   5   2   1      157.40      171.53      6.50 o 
   6   2   1      144.96      150.47      7.70 o 
   7   2   1      112.12      157.99     10.97 o 
   8   2   1       96.11      117.88     12.24 o 
   9   2   1       18.89        4.30      9.33 o 
  10   2   1        1.16        4.50     13.46 o 
  11   2   1        0.04        2.18     12.67 o 
  12   2   1        9.85       28.70     14.57 o 
 -12   3   1        9.26       13.24     16.89 o 
 -11   3   1       10.02       16.35     12.52 o 
 -10   3   1       15.87        8.91     11.28 o 
  -9   3   1      341.23      276.33     16.15 o 
  -8   3   1        1.78       -9.28      6.34 o 
  -7   3   1      181.95      157.28     15.30 o 
  -6   3   1      322.07      338.55      8.23 o 
  -5   3   1      501.70      557.64      9.67 o 
  -4   3   1      336.41      312.62      6.76 o 
  -3   3   1       24.51       13.72      2.66 o 
  -2   3   1      674.82      686.25     11.77 o 
  -1   3   1      432.89      412.36     22.99 o 
   0   3   1     7755.05     7815.93    129.94 o 
   1   3   1      582.06      550.59     15.25 o 
   2   3   1     1004.02      958.28     14.31 o 
   3   3   1       92.84       73.03      4.95 o 
   4   3   1      471.70      531.92     11.84 o 
   5   3   1        7.92        8.25      3.26 o 
   6   3   1      253.33      274.97      9.02 o 
   7   3   1      194.74      197.10      9.32 o 
   8   3   1        9.55       18.35      7.42 o 
   9   3   1      101.83       87.55     12.13 o 
  10   3   1        0.12        2.49     10.18 o 
  11   3   1       17.70       33.75     18.92 o 
  12   3   1        7.58       10.77     14.87 o 
 -12   4   1       66.47       56.05     17.41 o 
 -11   4   1       18.33       13.16     13.27 o 
 -10   4   1       54.19       77.88     14.21 o 
  -9   4   1        0.01       -6.63     12.05 o 
  -8   4   1       11.04        9.03      7.11 o 
  -7   4   1        9.91        8.49      5.72 o 
  -6   4   1       43.07       40.02      4.84 o 
  -5   4   1      214.76      218.38      6.74 o 
  -4   4   1     2366.67     2391.86     47.62 o 
  -3   4   1        0.83       -1.25      2.54 o 
  -2   4   1     2470.05     2376.77     35.59 o 
  -1   4   1        4.51        0.02      3.36 o 
   0   4   1     1774.58     1716.89     37.31 o 
   1   4   1     4871.05     5072.01     64.89 o 
   2   4   1       73.01       93.52      5.35 o 
   3   4   1      448.21      435.97     10.27 o 
   4   4   1      261.58      264.98      8.76 o 
   5   4   1       29.45       38.13      5.66 o 
   6   4   1       95.79       80.21      7.87 o 
   7   4   1       54.57       53.07      6.77 o 
   8   4   1       36.54       26.23      8.36 o 
   9   4   1       10.53        9.36     15.19 o 
  10   4   1       68.25       49.09     14.33 o 
  11   4   1        1.13       -6.73     12.81 o 
 -11   5   1        1.50        9.09     13.52 o 
 -10   5   1       30.77       41.28     12.97 o 
  -9   5   1       22.14       24.10     12.16 o 
  -8   5   1       20.34       33.33      8.27 o 
  -7   5   1      196.17      198.71     11.94 o 
  -6   5   1        2.41        2.23      5.11 o 
  -5   5   1      508.89      511.26     17.46 o 
  -4   5   1       23.99       38.77      5.10 o 
  -3   5   1      375.02      400.32      9.97 o 
  -2   5   1      344.21      338.34     11.72 o 
  -1   5   1       29.77       33.81      8.62 o 
   0   5   1      686.25      826.60     30.67 o 
   1   5   1      215.75      215.96      9.27 o 
   2   5   1     1712.44     1699.55     39.42 o 
   3   5   1       13.10        8.34      3.88 o 
   4   5   1      331.56      313.25     13.31 o 
   5   5   1      165.34      178.34      8.96 o 
   6   5   1       28.26       18.98      5.66 o 
   7   5   1      138.45      137.81     12.37 o 
   8   5   1        3.81        0.54      6.52 o 
   9   5   1      146.45      143.73     15.61 o 
  10   5   1       63.85       63.11     14.09 o 
  11   5   1       67.43       58.58     14.98 o 
 -11   6   1       29.44       24.66     15.52 o 
 -10   6   1       49.63       36.84     13.37 o 
  -9   6   1       59.21       74.16     14.49 o 
  -8   6   1       13.13        6.06      8.18 o 
  -7   6   1        8.57       15.76      7.79 o 
  -6   6   1       42.60       62.51     14.34 o 
  -5   6   1      224.34      219.90     10.60 o 
  -4   6   1      321.68      354.21     10.88 o 
  -3   6   1      242.53      259.36     13.31 o 
  -2   6   1        0.15        0.30      6.02 o 
  -1   6   1      178.76      162.78      9.17 o 
   0   6   1     1029.31     1039.88     22.28 o 
   1   6   1      319.99      344.09     12.72 o 
   2   6   1       58.74       43.08     12.58 o 
   3   6   1       34.30       43.45      5.80 o 
   4   6   1      160.43      147.07      8.74 o 
   5   6   1        2.01        2.51      5.59 o 
   6   6   1       47.55       32.84      7.50 o 
   7   6   1        0.10        1.02      7.69 o 
   8   6   1       20.81       27.63      8.96 o 
   9   6   1        1.87       -4.03     11.03 o 
  10   6   1        0.30       -0.89     12.80 o 
  11   6   1        1.50       -3.92     13.99 o 
 -10   7   1       44.98       47.24     14.82 o 
  -9   7   1       13.29        4.03     10.06 o 
  -8   7   1       35.19       -2.12      9.14 o 
  -7   7   1        7.71        6.73      8.96 o 
  -6   7   1       13.01        2.67      7.70 o 
  -5   7   1        2.65        8.49      7.90 o 
  -4   7   1        0.20       -0.01      6.79 o 
  -3   7   1       20.63       14.12      6.02 o 
  -2   7   1      200.15      181.76     11.78 o 
  -1   7   1       33.34       34.35      7.18 o 
   0   7   1        9.19        2.15      8.83 o 
   1   7   1       49.71       38.37      7.53 o 
   2   7   1       12.41       13.41      7.10 o 
   3   7   1      187.57      197.13     11.19 o 
   4   7   1        5.64        7.24      5.76 o 
   5   7   1       54.66       72.38     25.43 o 
   6   7   1       21.38       34.34      9.79 o 
   7   7   1        1.07       -5.24      8.24 o 
   8   7   1       20.06       12.99      9.41 o 
   9   7   1       46.81       28.69     12.87 o 
  10   7   1        9.79       31.87     14.57 o 
  -9   8   1       85.90       45.44     12.50 o 
  -8   8   1        0.99       -1.47     10.17 o 
  -7   8   1        0.48        3.25      9.12 o 
  -6   8   1        6.29        7.61      8.20 o 
  -5   8   1        0.10       -8.16      8.33 o 
  -4   8   1       78.60       76.90     11.61 o 
  -3   8   1       73.36       93.44     20.86 o 
  -2   8   1       43.91       52.08      9.24 o 
  -1   8   1       49.15       45.97     12.73 o 
   0   8   1        2.30        3.77      6.84 o 
   1   8   1       35.08       45.69      8.87 o 
   2   8   1      205.77      240.73     14.43 o 
   3   8   1       26.00       49.00      9.93 o 
   4   8   1       14.31       12.22      9.04 o 
   5   8   1      199.28      226.37     16.84 o 
   6   8   1       28.57       16.68      9.47 o 
   7   8   1        6.55       10.10      9.65 o 
   8   8   1        5.05       -0.58     10.77 o 
   9   8   1       14.88        3.09     12.86 o 
  -8   9   1      187.72      213.76     17.03 o 
  -7   9   1       10.89        3.87     14.65 o 
  -6   9   1       33.77       41.99     10.46 o 
  -5   9   1       53.71       54.74     12.15 o 
  -4   9   1      198.25      250.14     17.59 o 
  -3   9   1        2.65       10.53      9.02 o 
  -2   9   1        5.80       -7.56      7.85 o 
  -1   9   1       20.04       17.69      8.58 o 
   0   9   1      107.83      144.90     19.82 o 
   1   9   1        0.04      -10.79     12.50 o 
   2   9   1       49.17       50.38     10.22 o 
   3   9   1       11.16       16.05      9.65 o 
   4   9   1       29.12       20.27     11.26 o 
   5   9   1        0.45       -5.13     10.03 o 
   6   9   1       70.46       75.17     13.95 o 
   7   9   1       30.18       30.17     13.25 o 
   8   9   1        4.89      -11.33     11.33 o 
  -7  10   1        0.08      -16.58     11.05 o 
  -6  10   1        2.52       -8.60     17.44 o 
  -5  10   1        0.41        1.64     10.51 o 
  -4  10   1      144.22      159.27     20.29 o 
  -3  10   1        2.54       -3.39      9.70 o 
  -2  10   1      136.90      181.75     16.56 o 
  -1  10   1        0.45       -2.54      9.24 o 
   0  10   1        0.51        3.83      9.27 o 
   1  10   1        0.04       -3.58      8.96 o 
   2  10   1       30.88       46.84     11.95 o 
   3  10   1       15.85       17.82     11.13 o 
   4  10   1        0.08        4.43     11.16 o 
   5  10   1        3.43      -16.65     11.10 o 
   6  10   1        0.01       -4.40     13.31 o 
   7  10   1        4.86       -2.60     12.32 o 
  -5  11   1        0.02        2.47     13.38 o 
  -4  11   1       13.71        7.63     21.91 o 
  -3  11   1       39.61       15.01     12.16 o 
  -2  11   1       45.38       31.40     12.20 o 
  -1  11   1        0.49      -14.79     11.20 o 
   0  11   1        4.09        7.03     18.43 o 
   1  11   1        0.13       -0.84     15.12 o 
   2  11   1       11.21        8.93     11.10 o 
   3  11   1        5.86        3.16     14.78 o 
   4  11   1       11.41       12.44     13.54 o 
   5  11   1        1.72      -10.64     13.08 o 
  -2  12   1        0.38       -0.99     18.13 o 
  -1  12   1        0.05       -5.96     12.86 o 
   0  12   1        8.16       -3.64     15.34 o 
   1  12   1        1.18       -9.38     20.01 o 
   2  12   1       51.49       79.32     17.77 o 
 -12   0   2       19.60       18.81     20.39 o 
 -10   0   2      131.47      197.39     22.95 o 
  -8   0   2      122.72      215.39     21.33 o 
  -6   0   2       21.15       12.63      5.35 o 
  -4   0   2        5.21        0.35      3.20 o 
  -2   0   2       23.88       25.51      4.27 o 
   0   0   2       37.42       26.24      2.09 o 
   2   0   2     1818.47     1752.70     25.74 o 
   4   0   2     3124.47     3365.71     48.68 o 
   6   0   2       26.46       10.83      4.98 o 
   8   0   2        0.42       18.43     11.99 o 
  10   0   2      794.11      657.28     35.41 o 
  12   0   2       38.85       19.92     19.97 o 
 -12   1   2        3.14      -10.70     12.24 o 
 -11   1   2        5.71       11.20     11.58 o 
 -10   1   2        1.20       -2.92      9.63 o 
  -9   1   2        1.05        3.60      9.08 o 
  -8   1   2       14.11       22.25      6.62 o 
  -7   1   2       45.74       35.83      5.12 o 
  -6   1   2      566.21      551.88     11.08 o 
  -5   1   2       37.17       29.06      3.60 o 
  -4   1   2      108.68       81.03      7.38 o 
  -3   1   2     4868.97     4820.85     43.61 o 
  -2   1   2     7945.14     7363.14     84.43 o 
  -1   1   2     5374.93     5070.02     59.38 o 
   0   1   2      976.88      941.82     12.87 o 
   1   1   2     2157.94     2033.01     70.60 o 
   2   1   2     3630.83     3544.00    121.71 o 
   3   1   2       88.06       72.85      4.66 o 
   4   1   2        3.27        1.56      2.79 o 
   5   1   2     4185.17     4656.09     45.62 o 
   6   1   2      137.51      114.91      6.40 o 
   7   1   2      138.21      186.81     28.92 o 
   8   1   2        0.13       -6.50      7.97 o 
   9   1   2        0.77       25.62     14.48 o 
  10   1   2      117.47      129.08     31.19 o 
  11   1   2        0.13        4.90     12.92 o 
  12   1   2        0.11        6.95     13.84 o 
 -12   2   2        6.09       -4.98     13.08 o 
 -11   2   2        2.50      -11.08     10.90 o 
 -10   2   2       80.24       91.57     14.07 o 
  -9   2   2       64.92       77.69     12.06 o 
  -8   2   2        6.14       10.77      7.81 o 
  -7   2   2       63.72       61.95      7.22 o 
  -6   2   2       32.88       29.24      4.38 o 
  -5   2   2     1559.80     1617.82     20.20 o 
  -4   2   2       81.21       64.96      4.66 o 
  -3   2   2       65.37       51.55      2.95 o 
  -2   2   2      983.32      988.04     14.24 o 
  -1   2   2     1691.74     1620.83     19.04 o 
   0   2   2    51579.38    41762.11    439.09 o 
   1   2   2     8880.40     8308.77     96.48 o 
   2   2   2     2879.33     2616.55     29.45 o 
   3   2   2     3197.09     3068.14     41.55 o 
   4   2   2     2870.88     3113.66     45.79 o 
   5   2   2       20.40       12.65      3.81 o 
   6   2   2      237.22      237.20      8.17 o 
   7   2   2       97.96      113.96      7.89 o 
   8   2   2       81.74       94.33     12.31 o 
   9   2   2        0.28        8.29      9.60 o 
  10   2   2        2.96        2.96     10.99 o 
  11   2   2        2.34        4.36     12.03 o 
  12   2   2       29.04       21.06     14.93 o 
 -12   3   2        9.52        3.07     14.61 o 
 -11   3   2        4.23        4.98     11.76 o 
 -10   3   2       40.99       34.60     11.61 o 
  -9   3   2       43.19       47.34     12.01 o 
  -8   3   2       23.49       29.11      7.08 o 
  -7   3   2      880.88      849.12     29.17 o 
  -6   3   2      185.24      178.82      7.49 o 
  -5   3   2      596.36      664.33     10.68 o 
  -4   3   2     1174.64     1299.10     22.45 o 
  -3   3   2      478.36      486.57      7.75 o 
  -2   3   2      503.27      509.16     12.11 o 
  -1   3   2      675.12      706.75     11.63 o 
   0   3   2     7110.28     7120.06    131.05 o 
   1   3   2    11554.89    11605.73    182.67 o 
   2   3   2     2311.68     2125.37     34.29 o 
   3   3   2      504.14      473.67     10.49 o 
   4   3   2       30.26       39.75      4.88 o 
   5   3   2      745.99      849.88     17.11 o 
   6   3   2      188.09      196.10      7.98 o 
   7   3   2       64.37       80.54      7.39 o 
   8   3   2       43.63       23.53      7.79 o 
   9   3   2      293.82      254.61     20.99 o 
  10   3   2        2.38        1.85     19.60 o 
  11   3   2      234.28      257.58     20.73 o 
  12   3   2        0.00      -20.86     13.90 o 
 -12   4   2        0.63       -6.53     14.12 o 
 -11   4   2       30.98       31.69     24.12 o 
 -10   4   2        5.76        7.12     12.07 o 
  -9   4   2      134.20      111.24     11.13 o 
  -8   4   2        0.87       -2.36      6.94 o 
  -7   4   2       25.53       23.45      6.74 o 
  -6   4   2      123.33      149.57      7.03 o 
  -5   4   2      790.75      849.21     12.81 o 
  -4   4   2      115.10      126.91      5.43 o 
  -3   4   2      391.09      353.41      7.56 o 
  -2   4   2        7.44       11.42      3.37 o 
  -1   4   2     2668.77     2623.65     37.54 o 
   0   4   2      240.90      234.49     21.12 o 
   1   4   2      362.08      437.94     15.81 o 
   2   4   2      183.93      195.53     10.47 o 
   3   4   2       10.35        9.90      3.62 o 
   4   4   2       10.59       17.67      4.42 o 
   5   4   2      263.46      253.68      9.82 o 
   6   4   2      214.01      214.78      9.95 o 
   7   4   2       50.59       60.31     10.33 o 
   8   4   2       27.84       25.18      7.88 o 
   9   4   2       36.05       27.74      9.41 o 
  10   4   2      101.32       92.24     15.44 o 
  11   4   2        7.70        2.49     14.14 o 
 -11   5   2       16.29        5.48     13.01 o 
 -10   5   2        6.15        0.02     11.87 o 
  -9   5   2        4.32       -9.41      8.33 o 
  -8   5   2       44.79       41.51      8.43 o 
  -7   5   2       57.42       43.43      7.97 o 
  -6   5   2      333.26      323.08      9.54 o 
  -5   5   2      634.54      657.90     13.93 o 
  -4   5   2        4.76        6.01      3.40 o 
  -3   5   2       85.52       98.98      7.86 o 
  -2   5   2      705.44      618.80     17.68 o 
  -1   5   2      543.80      532.42     31.78 o 
   0   5   2        0.00        2.40      4.12 o 
   1   5   2       42.99       32.95      5.85 o 
   2   5   2      560.51      568.35     15.41 o 
   3   5   2       25.97       16.48      4.33 o 
   4   5   2      106.08       95.77      7.35 o 
   5   5   2       26.98       26.97      6.26 o 
   6   5   2       13.65       19.92      6.61 o 
   7   5   2      102.02       97.77      9.60 o 
   8   5   2       13.80       15.29      7.06 o 
   9   5   2      135.92      144.75     16.00 o 
  10   5   2       32.81       31.56     13.77 o 
  11   5   2        0.01      -17.23     14.15 o 
 -11   6   2        0.55      -14.62     12.77 o 
 -10   6   2       30.48       14.90     12.31 o 
  -9   6   2      136.36      135.59     13.60 o 
  -8   6   2      129.88      145.45     12.41 o 
  -7   6   2       30.46       28.91      8.06 o 
  -6   6   2        4.48        7.47      6.81 o 
  -5   6   2       11.97        9.49      5.96 o 
  -4   6   2      275.60      257.61      9.34 o 
  -3   6   2       30.66       27.06      4.87 o 
  -2   6   2      127.94      136.20      9.11 o 
  -1   6   2       18.40       18.31     10.77 o 
   0   6   2      759.07      862.64     44.41 o 
   1   6   2     2009.10     2097.00     54.46 o 
   2   6   2      332.19      317.09     12.71 o 
   3   6   2       78.16       86.55     11.52 o 
   4   6   2      454.78      490.69     13.41 o 
   5   6   2      288.68      272.53     16.06 o 
   6   6   2        0.16       -5.41      6.26 o 
   7   6   2        3.61       -0.45      6.51 o 
   8   6   2       16.92       17.94      8.72 o 
   9   6   2       90.02      115.01     41.32 o 
  10   6   2        0.16        8.62     13.50 o 
 -10   7   2        0.04       -1.00     12.89 o 
  -9   7   2        8.74       10.34     10.51 o 
  -8   7   2      332.08      306.56     17.68 o 
  -7   7   2        0.41        2.22      7.95 o 
  -6   7   2        4.85       -0.10      7.75 o 
  -5   7   2       24.80       27.27      7.44 o 
  -4   7   2       82.48       95.97     22.33 o 
  -3   7   2      102.85      114.58     10.98 o 
  -2   7   2      429.45      459.80     15.90 o 
  -1   7   2        3.21        1.90      8.64 o 
   0   7   2      180.34      168.11     14.10 o 
   1   7   2      704.73      668.33     32.04 o 
   2   7   2      284.38      322.12     13.64 o 
   3   7   2        0.41       10.88      5.74 o 
   4   7   2       21.06       18.72      6.20 o 
   5   7   2        7.52       20.37      7.07 o 
   6   7   2      118.41      123.77     32.10 o 
   7   7   2      127.67      147.68     12.86 o 
   8   7   2       16.38       13.52      9.95 o 
   9   7   2        0.04      -15.63     20.80 o 
  10   7   2        0.00      -14.41     13.81 o 
  -9   8   2        7.49        8.02     10.86 o 
  -8   8   2      239.45      301.26     18.20 o 
  -7   8   2       23.38       32.14     10.14 o 
  -6   8   2       24.80       24.76      9.05 o 
  -5   8   2      112.50       67.33      9.93 o 
  -4   8   2      178.97      160.76     28.18 o 
  -3   8   2      598.68      617.50     20.51 o 
  -2   8   2      167.32      180.14     37.56 o 
  -1   8   2        5.24        2.53      6.82 o 
   0   8   2       91.59       96.98     10.30 o 
   1   8   2       15.14       26.41      7.76 o 
   2   8   2        9.73       16.00      8.25 o 
   3   8   2       22.54       13.42      6.67 o 
   4   8   2      226.59      253.77     16.54 o 
   5   8   2        1.78        6.80      9.51 o 
   6   8   2       89.93       67.17     12.83 o 
   7   8   2        4.44       -0.40      9.65 o 
   8   8   2        5.34       -7.69     10.38 o 
   9   8   2        0.06      -12.23     13.07 o 
  -8   9   2       44.96       58.43     17.26 o 
  -7   9   2       31.76       39.65     11.52 o 
  -6   9   2       83.05       81.96     13.74 o 
  -5   9   2        8.15       -2.27      9.06 o 
  -4   9   2        1.26       -2.49      9.26 o 
  -3   9   2        0.86       -1.79      8.48 o 
  -2   9   2       54.99       47.37     10.21 o 
  -1   9   2        5.39       10.29     18.05 o 
   0   9   2      150.09      146.17     13.36 o 
   1   9   2        0.61        2.00      8.29 o 
   2   9   2      250.34      282.91     15.20 o 
   3   9   2        1.41        4.03      9.52 o 
   4   9   2       12.67       16.34     15.02 o 
   5   9   2       27.34       20.34     11.18 o 
   6   9   2        0.78       -1.85     17.79 o 
   7   9   2        0.05        3.88     10.24 o 
   8   9   2        4.51        0.50     11.46 o 
  -7  10   2        0.47      -12.76     11.52 o 
  -6  10   2        7.21        5.70     10.90 o 
  -5  10   2      100.32      102.25     13.42 o 
  -4  10   2        2.46       -7.93     10.24 o 
  -3  10   2       11.54       10.20      8.67 o 
  -2  10   2        0.68       -3.71      9.69 o 
  -1  10   2        5.43       -3.87      9.42 o 
   0  10   2       39.17       34.91     10.15 o 
   1  10   2        0.19       -0.18     11.92 o 
   2  10   2        5.68        7.97     10.20 o 
   3  10   2       58.41       40.92     12.25 o 
   4  10   2       33.16       25.99     20.65 o 
   5  10   2        1.01      -15.06     11.46 o 
   6  10   2        0.02      -18.62     21.44 o 
   7  10   2       29.14       18.08     12.56 o 
  -5  11   2        8.02       13.87     13.05 o 
  -4  11   2       38.79       42.21     12.43 o 
  -3  11   2       12.00       18.40     26.43 o 
  -2  11   2       10.61       19.28     11.92 o 
  -1  11   2        1.42      -11.44     16.45 o 
   0  11   2       13.65       12.80     22.46 o 
   1  11   2       32.42       20.01     13.37 o 
   2  11   2        1.11        7.91     12.20 o 
   3  11   2       26.72       14.27     15.64 o 
   4  11   2        0.34      -17.83     11.89 o 
   5  11   2       41.34       39.78     14.99 o 
  -2  12   2       14.58       30.02     14.28 o 
  -1  12   2        0.87        5.99     12.84 o 
   0  12   2       37.37       85.19     26.75 o 
   1  12   2        5.15       18.55     13.42 o 
   2  12   2        0.82        3.22     14.01 o 
 -11   0   3        1.75      -18.73     14.33 o 
  -9   0   3      892.23      882.40     35.84 o 
  -7   0   3        6.48       -6.37      5.71 o 
  -5   0   3      129.27      107.03      7.42 o 
  -3   0   3    12185.32    12575.17    149.48 o 
  -1   0   3     1070.02     1022.75     19.11 o 
   1   0   3     1001.19     1128.99     18.07 o 
   3   0   3       15.61       16.70      3.92 o 
   5   0   3      651.52      842.30     37.48 o 
   7   0   3      216.97      255.67     19.15 o 
   9   0   3       44.75       21.67     14.38 o 
  11   0   3      155.76      178.41     26.41 o 
 -12   1   3        0.92      -14.35     12.51 o 
 -11   1   3        0.18       13.18     11.25 o 
 -10   1   3      150.75      151.45     24.83 o 
  -9   1   3      304.04      311.47     17.27 o 
  -8   1   3       30.85       14.72      6.62 o 
  -7   1   3      241.75      227.59      8.58 o 
  -6   1   3      986.61     1075.17     17.15 o 
  -5   1   3       95.07       98.98      6.25 o 
  -4   1   3       17.93       12.76      2.89 o 
  -3   1   3       20.64       17.54      2.56 o 
  -2   1   3     3868.23     3771.93     34.18 o 
  -1   1   3      434.06      418.36      5.68 o 
   0   1   3     7451.69     7183.44     83.67 o 
   1   1   3     2287.29     2138.63     20.73 o 
   2   1   3      615.79      662.17      9.59 o 
   3   1   3      760.36      767.66     12.85 o 
   4   1   3       16.58       16.95      4.05 o 
   5   1   3       11.77        8.98      3.98 o 
   6   1   3      251.06      225.82      7.67 o 
   7   1   3      286.42      273.96     12.23 o 
   8   1   3        3.10        5.51      8.33 o 
   9   1   3       10.23        4.33     12.14 o 
  10   1   3      454.94      380.61     20.00 o 
  11   1   3        0.70        0.20     12.70 o 
  12   1   3       14.54       15.41     14.86 o 
 -12   2   3        8.76        6.90     13.46 o 
 -11   2   3        0.41       -6.30     11.03 o 
 -10   2   3       10.68       11.73     11.02 o 
  -9   2   3        8.09        7.35      9.53 o 
  -8   2   3      122.94      133.49     10.21 o 
  -7   2   3       61.22       49.54      5.69 o 
  -6   2   3        8.60       15.40      6.78 o 
  -5   2   3       46.79       51.74      4.73 o 
  -4   2   3     1812.94     1827.25     21.22 o 
  -3   2   3      525.72      486.35      8.47 o 
  -2   2   3      115.28      109.20      4.01 o 
  -1   2   3     2548.64     2473.65     35.88 o 
   0   2   3    10243.62     9407.20    149.83 o 
   1   2   3     1498.56     1356.15     17.04 o 
   2   2   3     3812.65     3855.50     67.12 o 
   3   2   3      648.19      590.48     11.50 o 
   4   2   3       39.86       42.64      4.82 o 
   5   2   3     1081.98     1304.78     21.89 o 
   6   2   3       23.14       14.89      4.70 o 
   7   2   3        9.45       16.75      6.61 o 
   8   2   3      150.73      156.73     11.49 o 
   9   2   3       70.19       73.56     12.56 o 
  10   2   3        1.91        3.31     11.01 o 
  11   2   3       37.99       18.74     13.38 o 
  12   2   3       44.24       19.76     15.16 o 
 -12   3   3        0.28       -2.89     13.37 o 
 -11   3   3       61.17       57.09     14.00 o 
 -10   3   3       95.87      119.49     14.68 o 
  -9   3   3       74.28       90.17     10.12 o 
  -8   3   3       67.26       57.35      8.19 o 
  -7   3   3        5.14       10.21      5.16 o 
  -6   3   3      386.33      356.73      9.68 o 
  -5   3   3     1349.80     1390.66     19.02 o 
  -4   3   3       76.80       94.09      4.46 o 
  -3   3   3      482.67      476.86     14.16 o 
  -2   3   3      483.79      478.43      8.68 o 
  -1   3   3     3021.49     3349.73     32.48 o 
   0   3   3     3066.44     3134.44     44.05 o 
   1   3   3     1542.51     1498.64     33.89 o 
   2   3   3      212.10      239.49      6.89 o 
   3   3   3      279.20      313.70     13.29 o 
   4   3   3      130.12      122.60      7.27 o 
   5   3   3     1127.15     1256.84     21.77 o 
   6   3   3      149.56      150.05      8.13 o 
   7   3   3      179.71      177.17      9.52 o 
   8   3   3      159.40      208.46     23.27 o 
   9   3   3      128.67      110.77     11.19 o 
  10   3   3       16.35       15.66     11.37 o 
  11   3   3       66.03       79.61     20.84 o 
  12   3   3       22.27       12.02     15.41 o 
 -12   4   3        0.07       10.16     14.62 o 
 -11   4   3        1.64      -11.99     11.70 o 
 -10   4   3        0.82        9.32     11.02 o 
  -9   4   3      122.07      125.84     11.43 o 
  -8   4   3       67.49       59.71      9.83 o 
  -7   4   3      123.34      137.64     10.28 o 
  -6   4   3      661.23      661.64     13.64 o 
  -5   4   3        0.51       -1.11      3.47 o 
  -4   4   3      169.24      189.45      5.68 o 
  -3   4   3      425.12      486.45      9.89 o 
  -2   4   3      554.30      547.72     11.42 o 
  -1   4   3     3633.32     3751.56     42.28 o 
   0   4   3       58.83       85.40      5.77 o 
   1   4   3      637.50      593.96     13.96 o 
   2   4   3      158.29      153.26      6.79 o 
   3   4   3      601.46      610.81     12.87 o 
   4   4   3      101.51      106.06      6.99 o 
   5   4   3      265.07      260.01      9.85 o 
   6   4   3       40.22       44.75      7.19 o 
   7   4   3      242.26      255.69     10.44 o 
   8   4   3       12.77        5.54      7.61 o 
   9   4   3       25.99       23.06      8.98 o 
  10   4   3       11.05       21.95     17.79 o 
  11   4   3       37.20       42.44     14.74 o 
 -11   5   3       49.81       41.66     28.80 o 
 -10   5   3      138.02      139.83     22.23 o 
  -9   5   3       65.72       73.32     14.27 o 
  -8   5   3        8.37        7.90      7.44 o 
  -7   5   3        0.80        1.24      6.55 o 
  -6   5   3      498.90      542.93     12.97 o 
  -5   5   3       27.05       21.01      4.28 o 
  -4   5   3      141.08      147.78      6.10 o 
  -3   5   3        6.23        3.44      2.93 o 
  -2   5   3     1336.61     1271.79     26.88 o 
  -1   5   3       30.77       27.19      5.18 o 
   0   5   3      560.31      431.64     23.23 o 
   1   5   3     2834.21     2834.77    111.32 o 
   2   5   3      395.23      326.17     12.84 o 
   3   5   3       77.59       94.58     10.17 o 
   4   5   3      224.31      213.69      8.93 o 
   5   5   3       81.55       63.81      7.23 o 
   6   5   3        0.34        2.51      6.13 o 
   7   5   3       66.08       66.40      7.70 o 
   8   5   3        2.00        5.55      8.36 o 
   9   5   3      162.45      184.48     14.06 o 
  10   5   3       71.19       85.37     15.76 o 
  11   5   3        0.01       -3.99     13.99 o 
 -11   6   3        5.96       -8.27     13.83 o 
 -10   6   3        0.91       -0.61     11.58 o 
  -9   6   3       49.46       48.67     10.40 o 
  -8   6   3      300.74      303.12     14.86 o 
  -7   6   3      216.91      250.94     13.21 o 
  -6   6   3       21.44       30.89      6.80 o 
  -5   6   3      266.46      252.04      9.72 o 
  -4   6   3      444.54      421.29     11.65 o 
  -3   6   3       18.99       29.12      4.99 o 
  -2   6   3      207.10      212.50     10.38 o 
  -1   6   3     1453.94     1414.57     27.08 o 
   0   6   3     1690.47     1748.21     31.13 o 
   1   6   3       37.06       31.31      6.87 o 
   2   6   3      185.42      206.26     10.67 o 
   3   6   3       82.99       72.86      8.15 o 
   4   6   3      471.74      484.35     13.51 o 
   5   6   3       18.77       16.71      6.53 o 
   6   6   3        2.08       -2.83      6.77 o 
   7   6   3       81.97       93.16      9.78 o 
   8   6   3        5.78        5.35      8.97 o 
   9   6   3       11.71       28.51     12.77 o 
  10   6   3        0.20        6.43     14.10 o 
 -10   7   3        0.02        0.29     11.79 o 
  -9   7   3      108.05      109.85     13.84 o 
  -8   7   3       22.14       28.50      9.68 o 
  -7   7   3       37.08       40.70      8.87 o 
  -6   7   3       26.50       23.64      7.96 o 
  -5   7   3       42.43       33.59      8.10 o 
  -4   7   3       58.79       58.06      8.31 o 
  -3   7   3       33.38       30.05      7.99 o 
  -2   7   3       25.68       18.51      7.96 o 
  -1   7   3        0.15       -4.63      6.15 o 
   0   7   3       80.07      104.09      9.66 o 
   1   7   3      363.95      328.58     13.89 o 
   2   7   3       20.33       25.45      7.74 o 
   3   7   3      194.70      191.42      9.63 o 
   4   7   3       15.44       14.01     11.99 o 
   5   7   3      229.17      233.89     19.32 o 
   6   7   3       11.31       14.85      9.46 o 
   7   7   3      189.50      248.96     19.17 o 
   8   7   3       18.51       26.97     10.50 o 
   9   7   3        4.30      -12.07     12.45 o 
  10   7   3        5.61        4.33     13.77 o 
  -9   8   3      127.27      137.79     17.34 o 
  -8   8   3        1.74        6.32     10.56 o 
  -7   8   3        3.06        4.97      9.65 o 
  -6   8   3       20.67       10.89      8.72 o 
  -5   8   3        0.00       -0.66      8.39 o 
  -4   8   3      862.25      932.50     22.56 o 
  -3   8   3       37.45       43.20      9.07 o 
  -2   8   3        3.45       -1.47      9.39 o 
  -1   8   3        1.81        0.83      6.79 o 
   0   8   3        4.98        9.74      7.34 o 
   1   8   3      285.48      260.29     22.16 o 
   2   8   3       11.28        5.76      7.50 o 
   3   8   3       76.43       82.37      8.80 o 
   4   8   3       22.08       20.88      7.36 o 
   5   8   3       21.49       16.95      9.87 o 
   6   8   3        0.30        1.04      9.62 o 
   7   8   3       23.84       10.38     18.94 o 
   8   8   3        0.01        6.85     10.66 o 
   9   8   3        8.12        2.96     14.84 o 
  -8   9   3        5.28       -4.78     12.49 o 
  -7   9   3       20.34       15.38     10.61 o 
  -6   9   3        7.53        0.04      9.43 o 
  -5   9   3       31.79       24.17      9.63 o 
  -4   9   3       13.21        8.20      8.86 o 
  -3   9   3        7.48       -6.58      8.52 o 
  -2   9   3       23.33       10.05      8.85 o 
  -1   9   3      214.15      264.15     16.96 o 
   0   9   3       24.15       45.34      9.81 o 
   1   9   3       49.25       53.72      9.85 o 
   2   9   3      130.21      113.38     12.69 o 
   3   9   3       93.99       93.35     13.07 o 
   4   9   3       13.20       12.32     10.33 o 
   5   9   3        3.66        1.52     10.60 o 
   6   9   3       87.45      102.97     15.59 o 
   7   9   3        4.10       10.07     12.52 o 
   8   9   3        4.02        7.02     12.25 o 
  -7  10   3        0.54       11.65     12.36 o 
  -6  10   3       49.33       47.47     12.81 o 
  -5  10   3        0.36       -5.27     10.52 o 
  -4  10   3      127.16       94.75     11.98 o 
  -3  10   3       53.87       61.30     12.74 o 
  -2  10   3       33.58       26.74     19.52 o 
  -1  10   3       17.19        9.12     10.05 o 
   0  10   3       57.96       37.58     10.65 o 
   1  10   3       25.77        9.65     10.31 o 
   2  10   3       42.05       33.97     11.28 o 
   3  10   3        4.07       -5.56     10.39 o 
   4  10   3        5.55        1.54     11.11 o 
   5  10   3        0.99        0.78     11.93 o 
   6  10   3       16.91        7.67     13.16 o 
   7  10   3       37.46       33.06     14.74 o 
  -5  11   3        7.92       18.54     12.91 o 
  -4  11   3        6.22        0.71     10.90 o 
  -3  11   3        5.75       -0.07     12.76 o 
  -2  11   3        1.20      -11.76     17.02 o 
  -1  11   3        9.28       16.72     21.27 o 
   0  11   3        0.46      -14.73     10.79 o 
   1  11   3        0.14       -3.50     11.75 o 
   2  11   3        2.03       -2.62     11.46 o 
   3  11   3        0.28        8.23     12.14 o 
   4  11   3        2.72       19.55     13.39 o 
   5  11   3        2.63       -6.04     13.34 o 
  -2  12   3        7.13        8.96     14.13 o 
  -1  12   3        3.34       -6.83     13.25 o 
   0  12   3        2.28       -9.31     13.08 o 
   1  12   3       82.84      101.87     16.60 o 
   2  12   3        3.78        7.86     15.13 o 
 -12   0   4       35.15       39.16     19.20 o 
 -10   0   4       26.53       43.17     15.91 o 
  -8   0   4      703.58      693.43     19.95 o 
  -6   0   4      458.23      478.70     14.40 o 
  -4   0   4     3251.82     2974.27     55.16 o 
  -2   0   4     2930.71     2703.71     47.91 o 
   0   0   4    17605.95    16176.08    260.74 o 
   2   0   4     6776.82     6571.21     81.18 o 
   4   0   4       94.60       97.07     10.30 o 
   6   0   4        0.50       16.98      6.73 o 
   8   0   4      115.58      137.33     19.15 o 
  10   0   4       73.12       43.77     17.96 o 
  12   0   4       10.10       36.60     22.95 o 
 -12   1   4        4.21        3.98     14.80 o 
 -11   1   4      115.39      127.75     15.28 o 
 -10   1   4      170.34      201.41     30.20 o 
  -9   1   4        1.49       -0.87      8.88 o 
  -8   1   4        0.90       -4.17      5.92 o 
  -7   1   4      242.42      235.05      8.25 o 
  -6   1   4       20.47       30.34      4.37 o 
  -5   1   4      553.90      572.77     11.56 o 
  -4   1   4      376.92      413.58      8.14 o 
  -3   1   4       22.92       24.97      2.77 o 
  -2   1   4       31.30       25.82      2.28 o 
  -1   1   4     5158.04     4905.46     50.82 o 
   0   1   4     3734.75     3517.99     35.89 o 
   1   1   4      272.83      281.75      4.76 o 
   2   1   4      253.00      270.77      5.24 o 
   3   1   4       46.25       36.12      3.60 o 
   4   1   4     1084.25     1136.62     16.52 o 
   5   1   4      654.90      622.57     14.31 o 
   6   1   4      828.84      810.77     17.06 o 
   7   1   4      168.23      207.12     12.06 o 
   8   1   4        2.53        2.05     10.22 o 
   9   1   4      375.50      300.56     17.14 o 
  10   1   4        6.82       10.49     11.99 o 
  11   1   4        6.49       -7.12     12.61 o 
  12   1   4        4.20       -8.68     14.39 o 
 -12   2   4        1.26       -7.68     13.17 o 
 -11   2   4        0.12        1.17     11.02 o 
 -10   2   4       19.72       23.04     10.70 o 
  -9   2   4       32.86       31.03      9.79 o 
  -8   2   4      199.31      219.77     11.20 o 
  -7   2   4      189.61      196.84      8.19 o 
  -6   2   4        1.51       16.30      4.14 o 
  -5   2   4     2127.68     2172.56     25.31 o 
  -4   2   4       64.33       67.11      4.50 o 
  -3   2   4     1473.71     1447.65     24.61 o 
  -2   2   4     2752.92     2749.00     28.16 o 
  -1   2   4      654.71      708.22      9.34 o 
   0   2   4     2881.33     2773.71     38.26 o 
   1   2   4      240.22      231.29      4.61 o 
   2   2   4       76.86       66.03      4.35 o 
   3   2   4      632.93      598.94     11.79 o 
   4   2   4       95.32       86.56      6.95 o 
   5   2   4     1918.55     1927.13     35.08 o 
   6   2   4        2.58        5.14      4.67 o 
   7   2   4        9.25       22.02      8.75 o 
   8   2   4        4.82        1.77      7.15 o 
   9   2   4        8.92       18.42     10.30 o 
  10   2   4       32.73       37.99     12.68 o 
  11   2   4      153.51      185.09     23.27 o 
  12   2   4        3.35        7.48     15.11 o 
 -12   3   4        1.19      -20.89     14.07 o 
 -11   3   4        2.15       14.78     12.52 o 
 -10   3   4       39.69       25.26     11.73 o 
  -9   3   4       61.93       56.10     12.14 o 
  -8   3   4       24.37       30.51      7.51 o 
  -7   3   4      300.07      287.43      9.72 o 
  -6   3   4      126.82      101.70     10.62 o 
  -5   3   4      428.16      414.95     13.04 o 
  -4   3   4      389.45      408.56      9.01 o 
  -3   3   4       78.27       67.92      5.58 o 
  -2   3   4     3047.43     3073.39     30.92 o 
  -1   3   4       45.47       41.99      3.24 o 
   0   3   4        3.49        3.32      2.09 o 
   1   3   4      810.89      814.38     23.73 o 
   2   3   4       93.01       87.08      5.08 o 
   3   3   4      162.13      176.63      7.18 o 
   4   3   4      220.38      230.99     11.40 o 
   5   3   4        1.64       -3.33      4.53 o 
   6   3   4        0.25        1.69      5.28 o 
   7   3   4        8.45       16.01      9.14 o 
   8   3   4       35.47       27.74     12.08 o 
   9   3   4        3.30        6.32      8.44 o 
  10   3   4      142.04      162.47     18.22 o 
  11   3   4       35.66       21.14     14.53 o 
 -12   4   4       19.01       49.32     15.37 o 
 -11   4   4        0.09       10.70     17.81 o 
 -10   4   4        6.76       -6.90     11.37 o 
  -9   4   4      496.43      463.67     18.88 o 
  -8   4   4        4.06        6.72      6.98 o 
  -7   4   4      171.04      181.56      9.29 o 
  -6   4   4       45.13       44.43      5.59 o 
  -5   4   4      546.60      576.31     14.00 o 
  -4   4   4      686.42      643.18     12.17 o 
  -3   4   4       11.06       20.76      3.71 o 
  -2   4   4     1173.34     1087.28     15.40 o 
  -1   4   4      615.07      636.93     10.83 o 
   0   4   4       61.25       66.33      6.59 o 
   1   4   4     4377.81     4560.33    150.81 o 
   2   4   4      323.88      271.37      8.33 o 
   3   4   4     3762.01     3566.31     42.23 o 
   4   4   4      273.04      261.16      9.33 o 
   5   4   4      185.03      198.84     12.48 o 
   6   4   4      290.65      303.65     11.77 o 
   7   4   4      301.45      325.51     11.34 o 
   8   4   4       36.93       47.27      8.77 o 
   9   4   4        4.91       -7.77      8.42 o 
  10   4   4       11.28       -1.35     10.19 o 
  11   4   4       33.00       32.03     16.08 o 
 -11   5   4       23.54        2.72     14.05 o 
 -10   5   4        1.42        0.07     10.98 o 
  -9   5   4       83.14       85.94     10.68 o 
  -8   5   4      108.10      151.00     17.55 o 
  -7   5   4        3.78        2.20      6.61 o 
  -6   5   4      116.71      128.85      8.44 o 
  -5   5   4      251.37      275.40      9.43 o 
  -4   5   4        9.73        3.99      3.40 o 
  -3   5   4      335.73      339.28      9.21 o 
  -2   5   4       40.85       28.12      4.24 o 
  -1   5   4     2257.03     2308.07     30.47 o 
   0   5   4     5661.06     5821.42    112.72 o 
   1   5   4      286.66      262.60     10.41 o 
   2   5   4        1.40        2.45      4.80 o 
   3   5   4       48.57       40.35     10.20 o 
   4   5   4      269.35      294.50     10.46 o 
   5   5   4        5.43        1.29      5.03 o 
   6   5   4      425.79      416.36     18.68 o 
   7   5   4       41.74       45.30      8.69 o 
   8   5   4        5.13        4.82      8.03 o 
   9   5   4       17.20       12.91      9.48 o 
  10   5   4       38.14       29.38     13.94 o 
  11   5   4        5.46        4.62     14.51 o 
 -11   6   4        0.45      -12.08     12.77 o 
 -10   6   4        5.90        0.47     11.14 o 
  -9   6   4      320.16      325.05     16.89 o 
  -8   6   4       56.00       56.82      9.76 o 
  -7   6   4        0.87       -0.69      7.13 o 
  -6   6   4       47.19       45.49      6.99 o 
  -5   6   4      519.05      497.44     12.91 o 
  -4   6   4       77.22       69.51      6.78 o 
  -3   6   4      324.64      310.33      9.75 o 
  -2   6   4       13.02        2.78      5.69 o 
  -1   6   4        9.14        6.94      5.22 o 
   0   6   4     1251.27     1264.72     25.20 o 
   1   6   4        7.37        5.37      5.56 o 
   2   6   4      357.00      329.33     12.92 o 
   3   6   4       27.79       24.75      5.54 o 
   4   6   4      425.84      404.17     12.78 o 
   5   6   4      750.18      722.75     17.71 o 
   6   6   4        1.73       -2.30      8.93 o 
   7   6   4       15.79       22.36      8.08 o 
   8   6   4       22.50       25.11     10.48 o 
   9   6   4       41.01       68.26     14.88 o 
  10   6   4       30.57       43.92     14.86 o 
 -10   7   4        1.45        6.62     11.38 o 
  -9   7   4       94.85       84.78     12.09 o 
  -8   7   4        5.51      -12.64      8.74 o 
  -7   7   4       19.26       12.35      8.33 o 
  -6   7   4        0.17        3.67      7.19 o 
  -5   7   4       67.69       61.00      8.70 o 
  -4   7   4      263.47      281.25     12.19 o 
  -3   7   4        2.50        2.32      7.84 o 
  -2   7   4      137.01      153.74     11.34 o 
  -1   7   4        0.37        1.42      6.14 o 
   0   7   4     1371.80     1275.46     27.16 o 
   1   7   4       22.96       19.90      7.83 o 
   2   7   4       66.13       79.49      9.49 o 
   3   7   4      329.88      290.90     11.30 o 
   4   7   4        0.01       -3.88      5.88 o 
   5   7   4       34.57       38.54      7.72 o 
   6   7   4       55.73       33.82      9.43 o 
   7   7   4        1.13        2.00     10.26 o 
   8   7   4        6.07       11.16     10.66 o 
   9   7   4        8.96        9.08     12.56 o 
  10   7   4        1.41        1.65     14.44 o 
  -9   8   4       64.65       46.42     20.60 o 
  -8   8   4      105.07      145.34     14.30 o 
  -7   8   4        0.99        0.41      9.04 o 
  -6   8   4       27.67       12.39     11.26 o 
  -5   8   4      177.75      185.42     17.47 o 
  -4   8   4      309.69      306.52     14.09 o 
  -3   8   4       22.36       27.62      7.70 o 
  -2   8   4        2.22       -8.41      6.73 o 
  -1   8   4        8.78       -0.48      7.08 o 
   0   8   4     1086.25     1046.00     28.58 o 
   1   8   4        0.13       -3.01      7.03 o 
   2   8   4       49.26       55.04     10.58 o 
   3   8   4       24.81       11.68      6.78 o 
   4   8   4       97.99       79.94      9.16 o 
   5   8   4       48.68       35.53     17.36 o 
   6   8   4        5.43        9.85     10.34 o 
   7   8   4      117.11      107.90     18.66 o 
   8   8   4        2.62       -2.03     11.08 o 
   9   8   4        1.55        1.50     14.46 o 
  -8   9   4       57.50       68.34     13.19 o 
  -7   9   4        0.66      -14.93      9.96 o 
  -6   9   4        6.21        2.27      9.22 o 
  -5   9   4        8.29        5.43      9.09 o 
  -4   9   4       28.58       32.47      9.15 o 
  -3   9   4       48.22       43.07      9.28 o 
  -2   9   4       19.47       22.20     15.19 o 
  -1   9   4        0.09       -0.73     10.60 o 
   0   9   4      149.06      160.61     13.79 o 
   1   9   4        5.57        3.58      8.95 o 
   2   9   4       22.38       23.95      9.86 o 
   3   9   4        2.81       -1.26      7.42 o 
   4   9   4       44.98       33.21     12.14 o 
   5   9   4       74.10       86.69     14.37 o 
   6   9   4       96.23       96.71     16.70 o 
   7   9   4       23.56       18.06     13.36 o 
   8   9   4        7.09       18.98     12.24 o 
  -7  10   4        1.33       -4.35     11.89 o 
  -6  10   4       13.66       17.62     11.43 o 
  -5  10   4       26.60        9.72     10.80 o 
  -4  10   4        1.78       11.59      9.93 o 
  -3  10   4      136.35      162.53     14.09 o 
  -2  10   4        3.73       -4.23      9.46 o 
  -1  10   4        9.84       14.45     10.24 o 
   0  10   4       94.94       95.46     32.96 o 
   1  10   4       21.67       36.39     11.09 o 
   2  10   4      126.64      153.06     30.08 o 
   3  10   4       17.98       39.01     11.48 o 
   4  10   4       13.64       11.14     12.30 o 
   5  10   4        4.11       -4.94     12.77 o 
   6  10   4        1.09        3.63     12.73 o 
  -5  11   4       15.58       39.39     13.19 o 
  -4  11   4       58.17       62.62     18.37 o 
  -3  11   4        3.83        7.37     11.17 o 
  -2  11   4       33.73       30.74     13.13 o 
  -1  11   4       71.01       56.71     13.41 o 
   0  11   4        2.24       -4.29     12.20 o 
   1  11   4       12.54       13.45     12.26 o 
   2  11   4       12.14       16.29     13.08 o 
   3  11   4        0.84        0.66     12.42 o 
   4  11   4        1.62      -10.40     14.38 o 
   5  11   4       40.82       36.01     28.01 o 
  -2  12   4       19.72       29.25     17.58 o 
  -1  12   4       18.14       27.58     12.52 o 
   0  12   4       65.60       67.05     15.36 o 
   1  12   4       49.78       68.07     16.10 o 
 -11   0   5      120.14      117.45     22.65 o 
  -9   0   5       50.95       67.53     15.49 o 
  -7   0   5      133.72      137.12     10.36 o 
  -5   0   5      507.56      539.89     14.61 o 
  -3   0   5      104.48       97.62      5.40 o 
  -1   0   5    10060.75    10114.48    120.65 o 
   1   0   5    22795.27    20975.97    240.37 o 
   3   0   5     5466.49     5900.47    128.49 o 
   5   0   5     2829.94     3125.28     62.73 o 
   7   0   5      535.09      507.57     20.37 o 
   9   0   5       89.68       74.74     17.41 o 
  11   0   5       35.63       54.39     19.88 o 
 -12   1   5       32.46       37.28     14.61 o 
 -11   1   5       53.05       62.16     12.88 o 
 -10   1   5       81.74       87.74     27.73 o 
  -9   1   5       79.62      102.56     12.88 o 
  -8   1   5       62.55       74.60      8.53 o 
  -7   1   5        1.81       -2.03      4.66 o 
  -6   1   5       14.78       10.30      3.90 o 
  -5   1   5      222.93      224.81      6.93 o 
  -4   1   5      442.36      466.15     11.96 o 
  -3   1   5       24.41       13.56      2.57 o 
  -2   1   5     1437.48     1278.37     14.25 o 
  -1   1   5     1753.53     1620.65     25.86 o 
   0   1   5        6.08       10.79      1.56 o 
   1   1   5      199.89      158.87      4.78 o 
   2   1   5      234.78      234.04      5.42 o 
   3   1   5     1552.07     1689.45     23.75 o 
   4   1   5      436.82      519.20     11.35 o 
   5   1   5       82.87      114.76      7.03 o 
   6   1   5       13.71       10.09      6.21 o 
   7   1   5       73.00       82.76      8.82 o 
   8   1   5       25.14       25.70      8.04 o 
   9   1   5       29.06       16.81     10.59 o 
  10   1   5      104.23       76.91     22.42 o 
  11   1   5       77.26       65.33     15.22 o 
  12   1   5        3.37       11.16     15.11 o 
 -12   2   5        1.91       -9.27     13.50 o 
 -11   2   5        0.80        3.59     13.29 o 
 -10   2   5        0.12        2.33      9.88 o 
  -9   2   5     2094.53     2129.98     37.35 o 
  -8   2   5      553.01      612.69     16.33 o 
  -7   2   5        4.46        2.56      4.67 o 
  -6   2   5       39.00       25.98      4.61 o 
  -5   2   5      216.06      193.58      6.72 o 
  -4   2   5     1805.94     1893.54     22.02 o 
  -3   2   5        1.47       -2.15      2.16 o 
  -2   2   5      327.40      318.37      6.28 o 
  -1   2   5     2979.71     2806.14     27.00 o 
   0   2   5       28.88       18.22      2.13 o 
   1   2   5     6866.98     6483.62     62.43 o 
   2   2   5       60.68       46.20      3.20 o 
   3   2   5      289.86      284.04      8.25 o 
   4   2   5       25.59       28.59      4.85 o 
   5   2   5      393.15      375.45     18.95 o 
   6   2   5        0.07       -0.97      5.45 o 
   7   2   5       40.38       25.26      7.59 o 
   8   2   5        6.42       -1.51      7.26 o 
   9   2   5      139.37      180.37     20.57 o 
  10   2   5       47.26       67.39     13.84 o 
  11   2   5        2.40      -14.14     12.68 o 
  12   2   5        2.78       -5.12     19.26 o 
 -12   3   5        4.62      -11.91     13.93 o 
 -11   3   5       14.51        6.28     12.01 o 
 -10   3   5      251.17      297.04     19.55 o 
  -9   3   5       52.15       63.76      9.59 o 
  -8   3   5       21.21       22.46      9.29 o 
  -7   3   5      190.02      176.37      8.72 o 
  -6   3   5        4.87        6.74      4.33 o 
  -5   3   5        5.74        4.88      4.05 o 
  -4   3   5     1585.66     1648.52     29.88 o 
  -3   3   5      260.31      280.71      7.04 o 
  -2   3   5      139.66      155.42      5.10 o 
  -1   3   5      645.92      662.47     13.65 o 
   0   3   5        1.29        1.40      2.37 o 
   1   3   5     3298.82     3765.17     46.62 o 
   2   3   5     1811.66     1840.13     25.42 o 
   3   3   5       85.46       72.70      4.64 o 
   4   3   5       39.54       49.53      5.67 o 
   5   3   5      447.60      469.30     19.88 o 
   6   3   5        3.45        0.85      5.48 o 
   7   3   5      110.85       93.31      9.50 o 
   8   3   5       15.07        5.45      7.70 o 
   9   3   5      225.05      238.32     17.28 o 
  10   3   5      156.81      160.66     17.98 o 
  11   3   5        0.08       -2.05     14.03 o 
 -12   4   5       15.72       11.23     14.04 o 
 -11   4   5       43.66       46.10     13.55 o 
 -10   4   5       16.12       15.39     11.25 o 
  -9   4   5      103.04      110.97     11.28 o 
  -8   4   5      243.20      224.59     12.40 o 
  -7   4   5      120.77      127.15      8.25 o 
  -6   4   5       16.37       12.91      5.86 o 
  -5   4   5      141.32      162.00      8.78 o 
  -4   4   5       76.86       70.00      7.90 o 
  -3   4   5       40.29       42.57      4.39 o 
  -2   4   5       72.31       57.24      7.03 o 
  -1   4   5        2.21       -1.72      3.45 o 
   0   4   5      671.18      731.29     11.79 o 
   1   4   5      270.68      286.26      7.32 o 
   2   4   5     2115.17     2146.18     24.43 o 
   3   4   5       69.91       52.07      4.54 o 
   4   4   5       34.23       33.93      4.68 o 
   5   4   5      383.85      354.34     12.12 o 
   6   4   5        0.01       -3.23      5.97 o 
   7   4   5       84.99      111.72     10.21 o 
   8   4   5       17.54       21.27     11.52 o 
   9   4   5       44.82       57.52     10.10 o 
  10   4   5        1.10       -6.17      9.68 o 
  11   4   5       51.85       65.68     16.45 o 
 -11   5   5        1.77       25.97     12.85 o 
 -10   5   5        6.16       -6.64      8.95 o 
  -9   5   5       92.94      109.62     17.47 o 
  -8   5   5      363.86      371.44     29.78 o 
  -7   5   5        3.36       -1.59      5.73 o 
  -6   5   5      122.59      134.00      8.61 o 
  -5   5   5       27.67       27.19      5.67 o 
  -4   5   5        5.99       -0.10      4.05 o 
  -3   5   5      646.45      642.38     12.69 o 
  -2   5   5      967.92      960.66     15.44 o 
  -1   5   5        6.15        6.10      3.54 o 
   0   5   5       46.14       45.17      4.55 o 
   1   5   5      101.08      101.10      7.99 o 
   2   5   5      461.24      472.76     11.85 o 
   3   5   5      191.34      229.63      8.99 o 
   4   5   5      514.51      525.31     13.78 o 
   5   5   5      205.16      206.28     10.20 o 
   6   5   5        1.32        1.11      6.50 o 
   7   5   5      273.65      289.48     13.08 o 
   8   5   5       52.60       61.12     10.23 o 
   9   5   5       20.29       15.00      9.69 o 
  10   5   5       33.60       31.83     11.15 o 
  11   5   5       54.84       70.44     16.61 o 
 -11   6   5        6.87      -11.35     14.44 o 
 -10   6   5       12.82       -8.26     10.55 o 
  -9   6   5        6.38      -13.34      8.89 o 
  -8   6   5      185.33      171.49     13.00 o 
  -7   6   5       10.60        9.87      7.32 o 
  -6   6   5        8.81        9.10      5.93 o 
  -5   6   5       31.19       28.30     11.04 o 
  -4   6   5        0.72        0.25      5.20 o 
  -3   6   5      829.35      910.41     16.52 o 
  -2   6   5      154.87      162.96      9.66 o 
  -1   6   5     1253.74     1307.20     41.90 o 
   0   6   5      355.80      361.99     12.79 o 
   1   6   5      642.49      617.83     17.10 o 
   2   6   5      333.25      342.59     13.42 o 
   3   6   5      208.89      210.19      9.46 o 
   4   6   5        9.72        2.59      5.48 o 
   5   6   5       42.52       45.89      7.49 o 
   6   6   5      244.59      251.60     12.07 o 
   7   6   5       55.32       58.01     15.53 o 
   8   6   5       16.02        9.25      8.89 o 
   9   6   5        0.50       16.15     12.44 o 
  10   6   5       24.06        6.63     12.98 o 
 -10   7   5       14.81        6.36     11.60 o 
  -9   7   5       14.50        9.69     10.24 o 
  -8   7   5       54.82       66.94     10.88 o 
  -7   7   5        0.92       -8.41      8.01 o 
  -6   7   5        5.88        6.84      6.75 o 
  -5   7   5      590.38      567.20     14.79 o 
  -4   7   5      385.60      367.76     11.93 o 
  -3   7   5      107.35      107.08      9.12 o 
  -2   7   5        0.14       -7.75      5.17 o 
  -1   7   5       10.67        7.10      6.57 o 
   0   7   5      349.62      335.28     13.45 o 
   1   7   5      327.20      336.04     23.08 o 
   2   7   5      489.19      515.84     17.37 o 
   3   7   5       54.43       51.56      7.46 o 
   4   7   5       89.89       82.76      8.69 o 
   5   7   5      178.97      154.80     11.16 o 
   6   7   5       76.35       73.89      9.87 o 
   7   7   5        2.90        2.99     14.69 o 
   8   7   5        8.62        4.96     11.43 o 
   9   7   5       15.13       23.59     13.18 o 
  -9   8   5        3.88       -3.91     10.97 o 
  -8   8   5       21.42       36.17     10.81 o 
  -7   8   5       47.37       61.04     10.94 o 
  -6   8   5        6.34        6.78     11.54 o 
  -5   8   5       12.96       -3.36      7.17 o 
  -4   8   5      237.22      241.04     14.04 o 
  -3   8   5       22.70       19.83      7.57 o 
  -2   8   5        1.70        1.79      6.22 o 
  -1   8   5       18.10        2.94      7.39 o 
   0   8   5      497.15      448.98     16.91 o 
   1   8   5      272.38      214.28     16.04 o 
   2   8   5       67.82       75.89     11.07 o 
   3   8   5       54.79       57.11      8.68 o 
   4   8   5        0.12        2.92      7.11 o 
   5   8   5      282.18      290.21     16.91 o 
   6   8   5        9.27       33.68     13.80 o 
   7   8   5       28.71       22.10     12.23 o 
   8   8   5       17.69       24.60     15.81 o 
   9   8   5        1.28       13.39     15.27 o 
  -8   9   5        7.51       17.64     12.13 o 
  -7   9   5        0.22        0.30     12.59 o 
  -6   9   5       36.06       44.79     11.00 o 
  -5   9   5        0.06        4.69      9.33 o 
  -4   9   5       28.09       36.73      9.38 o 
  -3   9   5        9.29        7.05      8.38 o 
  -2   9   5        3.29       12.17      8.20 o 
  -1   9   5       40.12       34.49     10.07 o 
   0   9   5      607.21      622.37     40.63 o 
   1   9   5      182.06      193.32     15.54 o 
   2   9   5      187.05      212.59     16.05 o 
   3   9   5       15.36        0.57      9.84 o 
   4   9   5       12.53        4.98     10.79 o 
   5   9   5       20.68       19.18     11.84 o 
   6   9   5       36.95       26.50     24.06 o 
   7   9   5        0.97        7.87     15.57 o 
   8   9   5       30.19       23.86     15.84 o 
  -7  10   5        0.42        1.75     23.14 o 
  -6  10   5        5.10        9.08     13.06 o 
  -5  10   5       42.51       36.69     11.90 o 
  -4  10   5       41.60       46.70     11.44 o 
  -3  10   5        6.93       -7.49      9.34 o 
  -2  10   5        0.19      -10.95      8.22 o 
  -1  10   5        0.07       -1.33      8.65 o 
   0  10   5        8.41        3.42      9.58 o 
   1  10   5      227.90      255.49     18.18 o 
   2  10   5       11.13        3.66     17.60 o 
   3  10   5        7.00        9.54     11.83 o 
   4  10   5        1.40       -7.88     11.84 o 
   5  10   5       54.44       36.39     13.76 o 
   6  10   5       15.37        5.57     13.90 o 
  -5  11   5       92.98      127.15     20.67 o 
  -4  11   5        7.07       -2.01     15.33 o 
  -3  11   5       10.44       18.97     11.19 o 
  -2  11   5        0.60      -10.05     10.13 o 
  -1  11   5        2.09        0.34      9.99 o 
   0  11   5       94.54       91.54     13.46 o 
   1  11   5        2.34        6.67     12.11 o 
   2  11   5        0.80      -18.44     12.29 o 
   3  11   5        0.56       -0.86     13.52 o 
   4  11   5       77.74       82.21     16.18 o 
  -1  12   5        0.00      -12.89     21.74 o 
   0  12   5       73.29       74.92     15.46 o 
   1  12   5       29.23       26.86     20.64 o 
 -12   0   6       27.64       39.21     20.52 o 
 -10   0   6        0.41       -3.41     13.65 o 
  -8   0   6     4334.58     4352.96     66.79 o 
  -6   0   6      604.00      580.49     16.67 o 
  -4   0   6     2746.42     2840.53     41.34 o 
  -2   0   6     6498.45     6288.42     77.53 o 
   0   0   6     7667.49     8035.73     79.42 o 
   2   0   6      409.53      346.55      9.29 o 
   4   0   6      208.68      186.77      9.52 o 
   6   0   6      226.21      229.60     13.73 o 
   8   0   6       10.67        7.89     12.37 o 
  10   0   6        0.09       -7.72     16.00 o 
  12   0   6        0.09       18.13     22.74 o 
 -12   1   6       22.46       15.65     13.54 o 
 -11   1   6        5.05        0.10     11.29 o 
 -10   1   6        9.21       19.34     12.46 o 
  -9   1   6      179.86      196.90     14.80 o 
  -8   1   6     1247.18     1260.41     20.54 o 
  -7   1   6       42.39       32.97      5.50 o 
  -6   1   6      312.07      357.05      9.50 o 
  -5   1   6       46.63       39.91      4.44 o 
  -4   1   6     7087.48     7700.92     68.86 o 
  -3   1   6     2983.94     3113.18     30.51 o 
  -2   1   6       14.79        9.48      1.98 o 
  -1   1   6      207.27      195.21      5.64 o 
   0   1   6      195.56      172.77      3.45 o 
   1   1   6       65.13       62.42      2.79 o 
   2   1   6      245.98      230.47      6.98 o 
   3   1   6      130.28      127.60      4.72 o 
   4   1   6     1003.72     1060.65     16.39 o 
   5   1   6       40.24       35.36      5.27 o 
   6   1   6     1227.06     1286.44     33.05 o 
   7   1   6      161.11      164.07     11.44 o 
   8   1   6        0.39      -10.81      7.21 o 
   9   1   6       44.33       28.23     10.94 o 
  10   1   6       47.34       42.89     15.21 o 
  11   1   6        6.05        5.22     13.66 o 
 -12   2   6       10.65       24.29     13.78 o 
 -11   2   6       14.32        6.76     11.69 o 
 -10   2   6      181.92      184.42     16.05 o 
  -9   2   6       82.82       86.97     10.30 o 
  -8   2   6     1424.76     1445.47     27.43 o 
  -7   2   6       32.13       19.46      5.33 o 
  -6   2   6       20.34       19.82      4.55 o 
  -5   2   6      558.39      584.13     18.21 o 
  -4   2   6       36.01       40.36      3.97 o 
  -3   2   6     1073.36      991.63     20.36 o 
  -2   2   6      635.83      634.30      9.40 o 
  -1   2   6       48.69       45.62      3.85 o 
   0   2   6      619.12      562.84      8.28 o 
   1   2   6     2816.63     2680.78     22.38 o 
   2   2   6      673.66      641.99      8.30 o 
   3   2   6       67.21       50.47      4.39 o 
   4   2   6      570.69      611.71     13.81 o 
   5   2   6        0.22       -1.45      4.57 o 
   6   2   6       11.77       24.57      6.49 o 
   7   2   6       11.73        3.76      8.35 o 
   8   2   6       31.07       25.58      8.56 o 
   9   2   6        9.90        8.83      8.67 o 
  10   2   6       65.98       38.25     13.46 o 
  11   2   6        0.06       -8.31     13.00 o 
 -12   3   6        4.21      -12.13     16.23 o 
 -11   3   6        5.96       13.18     26.73 o 
 -10   3   6       39.10       31.67     11.08 o 
  -9   3   6      218.72      211.88     13.05 o 
  -8   3   6        0.68        4.11      7.05 o 
  -7   3   6        3.60        5.35      8.10 o 
  -6   3   6      333.64      302.21      9.11 o 
  -5   3   6        2.55       -3.39      3.49 o 
  -4   3   6      441.17      455.12      9.76 o 
  -3   3   6      791.29      840.29     12.85 o 
  -2   3   6      981.19     1007.22     13.66 o 
  -1   3   6       51.36       52.02      3.13 o 
   0   3   6      646.79      774.75     11.19 o 
   1   3   6       95.21      105.76      5.07 o 
   2   3   6       65.01       62.49      3.78 o 
   3   3   6      257.48      248.95      6.70 o 
   4   3   6      138.94      138.12      7.68 o 
   5   3   6        4.44       11.69      6.01 o 
   6   3   6       41.33       48.16      7.61 o 
   7   3   6        1.70       -1.00      6.76 o 
   8   3   6        0.82        1.20      7.86 o 
   9   3   6       69.46       98.68     11.42 o 
  10   3   6        2.90        0.71     10.02 o 
  11   3   6        8.92        8.86     22.95 o 
 -12   4   6        2.55      -10.01     13.12 o 
 -11   4   6        0.89       -7.94     12.15 o 
 -10   4   6      106.19      109.17     16.91 o 
  -9   4   6       48.61       51.19     10.97 o 
  -8   4   6      454.18      442.62     14.70 o 
  -7   4   6        0.03       -6.21      5.08 o 
  -6   4   6       15.23       12.71      4.92 o 
  -5   4   6        3.94        5.03      4.30 o 
  -4   4   6        3.65        1.50      4.59 o 
  -3   4   6        2.08       -5.35      3.57 o 
  -2   4   6       20.59       20.50      3.52 o 
  -1   4   6     1189.59     1260.46     16.65 o 
   0   4   6     1020.17     1031.83     17.38 o 
   1   4   6     1431.54     1352.97     17.75 o 
   2   4   6       47.15       60.79      5.30 o 
   3   4   6        7.67       -0.74      3.85 o 
   4   4   6      714.87      738.06     14.52 o 
   5   4   6      401.39      409.09     15.30 o 
   6   4   6       62.50       56.80      8.03 o 
   7   4   6       72.94       62.16      8.97 o 
   8   4   6       24.58       15.64      8.19 o 
   9   4   6       13.03        1.54      8.95 o 
  10   4   6       47.07       50.51     25.15 o 
  11   4   6       32.37       65.52     17.58 o 
 -11   5   6       23.11       36.46     14.46 o 
 -10   5   6       15.91       10.54      9.96 o 
  -9   5   6       31.81       20.43      9.15 o 
  -8   5   6      139.54      136.72     20.25 o 
  -7   5   6       48.16       44.58      6.95 o 
  -6   5   6        5.68        2.53      5.32 o 
  -5   5   6      172.11      189.00      9.36 o 
  -4   5   6      315.13      332.76      9.63 o 
  -3   5   6       94.53      113.75      6.75 o 
  -2   5   6      182.39      178.61      6.77 o 
  -1   5   6       77.49       76.32      5.53 o 
   0   5   6       17.22       13.38      3.93 o 
   1   5   6      117.44      133.21      7.35 o 
   2   5   6       55.43       55.34      5.27 o 
   3   5   6      872.75      867.55     15.19 o 
   4   5   6      320.00      285.74      8.94 o 
   5   5   6       84.65       78.08     10.70 o 
   6   5   6       16.07       10.97      6.81 o 
   7   5   6        5.21       13.76      7.62 o 
   8   5   6        4.43       -2.48      7.85 o 
   9   5   6       74.91       65.50     11.13 o 
  10   5   6       27.37       14.00     11.27 o 
 -11   6   6        3.34       -3.34     14.02 o 
 -10   6   6       27.36       39.45     11.16 o 
  -9   6   6      161.31      203.14     14.74 o 
  -8   6   6       17.52       24.00      8.79 o 
  -7   6   6        0.06       -5.80      6.29 o 
  -6   6   6       18.61       15.87      6.41 o 
  -5   6   6      329.20      340.54     11.20 o 
  -4   6   6      752.92      741.13     15.11 o 
  -3   6   6      551.40      576.35     17.11 o 
  -2   6   6      342.14      305.88      9.39 o 
  -1   6   6      126.62      138.45      7.55 o 
   0   6   6      123.30      121.76      9.89 o 
   1   6   6     2121.53     2192.52     31.20 o 
   2   6   6       69.74       54.14      6.24 o 
   3   6   6        2.25       -5.82      4.96 o 
   4   6   6       18.95       12.31      5.29 o 
   5   6   6      377.04      382.77     13.87 o 
   6   6   6       34.87       50.38      8.71 o 
   7   6   6      110.09       97.99     10.83 o 
   8   6   6       91.37      105.99     12.34 o 
   9   6   6       20.19        1.02      9.84 o 
  10   6   6       35.63       36.91     25.45 o 
 -10   7   6        2.90       16.26     11.58 o 
  -9   7   6        3.62        1.00      9.56 o 
  -8   7   6        2.60       -4.61      8.80 o 
  -7   7   6        1.31       -5.54      8.17 o 
  -6   7   6      154.49      183.43     11.15 o 
  -5   7   6        1.61        1.34      6.02 o 
  -4   7   6        0.00       -2.81      5.67 o 
  -3   7   6       22.90       21.44      6.47 o 
  -2   7   6      202.46      185.12      8.88 o 
  -1   7   6       12.55        5.59      5.57 o 
   0   7   6      657.33      630.55     15.63 o 
   1   7   6      223.08      222.98     10.43 o 
   2   7   6       66.01       57.75      7.79 o 
   3   7   6      137.28      150.11     12.72 o 
   4   7   6      585.77      591.36     16.45 o 
   5   7   6       16.40       29.73      8.10 o 
   6   7   6      430.11      411.08     15.54 o 
   7   7   6        0.13       -9.66     10.99 o 
   8   7   6       22.93       16.85     13.34 o 
   9   7   6        1.53       -2.84     13.46 o 
  -9   8   6        0.31       18.03     15.82 o 
  -8   8   6       21.95        6.24     10.53 o 
  -7   8   6       10.63        5.84      9.53 o 
  -6   8   6        4.50        2.63      8.50 o 
  -5   8   6       54.51       64.81     10.47 o 
  -4   8   6       64.93       70.00     13.88 o 
  -3   8   6       10.50       11.66     12.11 o 
  -2   8   6        3.63        4.99      6.49 o 
  -1   8   6      167.24      180.52     11.51 o 
   0   8   6        0.21        7.65      6.77 o 
   1   8   6        3.80       12.72      5.90 o 
   2   8   6       60.33       59.90     10.26 o 
   3   8   6        5.87       -5.43      6.83 o 
   4   8   6      373.04      366.48     21.54 o 
   5   8   6      145.71      158.32     12.03 o 
   6   8   6      405.51      419.18     19.99 o 
   7   8   6       31.99       43.70     13.62 o 
   8   8   6        0.03       -5.70     16.87 o 
  -8   9   6        0.47       19.09     15.41 o 
  -7   9   6        0.06      -17.86     12.96 o 
  -6   9   6       61.11       62.10     11.37 o 
  -5   9   6       28.88       42.72     10.82 o 
  -4   9   6       99.70      100.50     11.38 o 
  -3   9   6       13.63        6.16      8.27 o 
  -2   9   6      107.65       97.61     14.00 o 
  -1   9   6      487.34      508.74     16.79 o 
   0   9   6       10.18        3.86      7.56 o 
   1   9   6      535.51      464.89     15.95 o 
   2   9   6      171.06      186.75     13.01 o 
   3   9   6        2.93      -10.68      7.12 o 
   4   9   6       28.79       30.76      9.52 o 
   5   9   6        6.96       10.86     16.92 o 
   6   9   6       32.08       41.20     13.08 o 
   7   9   6       31.85       33.52     14.56 o 
  -7  10   6       35.15       79.69     49.87 o 
  -6  10   6       10.36        2.32     14.34 o 
  -5  10   6       16.34       28.56     13.60 o 
  -4  10   6        2.73       -0.58      9.87 o 
  -3  10   6       15.02       -0.04      9.65 o 
  -2  10   6        0.90        0.31     15.00 o 
  -1  10   6        1.31        1.96     10.17 o 
   0  10   6        8.07        2.43      8.80 o 
   1  10   6      163.43      168.57     13.77 o 
   2  10   6        2.07       -1.11      9.50 o 
   3  10   6        9.24        0.42     10.53 o 
   4  10   6       20.86       29.68     16.04 o 
   5  10   6        3.55        7.05     13.38 o 
   6  10   6       91.51       71.56     25.34 o 
  -5  11   6       27.28       33.29     15.56 o 
  -4  11   6       19.65       17.68     17.49 o 
  -3  11   6        0.74       -4.89     13.85 o 
  -2  11   6       16.08       19.95     17.62 o 
  -1  11   6        1.98       16.37     13.92 o 
   0  11   6        0.02      -10.26     16.02 o 
   1  11   6      110.90      114.15     13.80 o 
   2  11   6        3.53        8.93     11.37 o 
   3  11   6       27.37       24.90     16.17 o 
   4  11   6        2.14        0.42     13.81 o 
 -11   0   7       14.93       -0.43     16.08 o 
  -9   0   7     2254.09     2281.52     44.06 o 
  -7   0   7      764.76      677.70     19.48 o 
  -5   0   7      174.89      181.49      9.03 o 
  -3   0   7    11902.50    11477.43    138.32 o 
  -1   0   7     5791.85     5762.36     71.38 o 
   1   0   7     7983.21     7609.17     76.78 o 
   3   0   7      259.99      271.31     11.76 o 
   5   0   7      266.14      290.50     16.62 o 
   7   0   7      524.56      496.30     20.38 o 
   9   0   7       26.83       29.18     15.53 o 
  11   0   7       31.75       51.96     21.42 o 
 -12   1   7       57.72       75.54     28.48 o 
 -11   1   7        2.40      -11.37     10.53 o 
 -10   1   7       62.05       90.69     12.94 o 
  -9   1   7      186.92      205.74     15.60 o 
  -8   1   7     1668.90     1595.83     24.00 o 
  -7   1   7        0.27        1.95      4.85 o 
  -6   1   7      108.23      110.94      7.08 o 
  -5   1   7      388.57      415.95      9.45 o 
  -4   1   7     2203.72     2398.31     28.24 o 
  -3   1   7     1215.85     1193.06     14.70 o 
  -2   1   7      191.04      199.30      4.45 o 
  -1   1   7      430.35      411.33     10.42 o 
   0   1   7       28.54       20.38      1.85 o 
   1   1   7     1374.62     1205.23     11.88 o 
   2   1   7     2764.29     2621.09     23.15 o 
   3   1   7      253.19      246.17      6.81 o 
   4   1   7       93.83      107.31      7.70 o 
   5   1   7      712.33      756.40     16.77 o 
   6   1   7       15.12       20.73      5.78 o 
   7   1   7      282.97      289.10     13.40 o 
   8   1   7        8.89        3.67      7.72 o 
   9   1   7        0.20       -3.91      8.75 o 
  10   1   7       14.81        8.53     13.54 o 
  11   1   7        0.33      -18.81     13.14 o 
 -12   2   7        1.28      -19.48     12.99 o 
 -11   2   7       97.08       89.24     25.30 o 
 -10   2   7       38.47       39.31     11.18 o 
  -9   2   7        2.11        5.57      8.06 o 
  -8   2   7       79.86       75.17      7.57 o 
  -7   2   7       56.26       63.73      6.23 o 
  -6   2   7       86.44       90.13      6.52 o 
  -5   2   7      122.37      138.53      6.45 o 
  -4   2   7     1644.17     1791.93     25.98 o 
  -3   2   7      793.80      851.80     12.15 o 
  -2   2   7       42.52       40.01      4.91 o 
  -1   2   7      586.91      545.17      7.75 o 
   0   2   7     1041.74     1142.56     12.11 o 
   1   2   7       56.15       48.24      2.86 o 
   2   2   7      148.63      190.07      4.66 o 
   3   2   7      219.06      252.48      6.55 o 
   4   2   7       79.40       69.47      5.64 o 
   5   2   7       55.54       65.70      7.02 o 
   6   2   7      197.76      217.96     10.94 o 
   7   2   7      103.28       99.86     18.82 o 
   8   2   7       56.24       58.54      9.45 o 
   9   2   7       80.28      105.21     12.22 o 
  10   2   7        0.65        9.57     12.86 o 
  11   2   7       34.31       14.78     14.63 o 
 -12   3   7        1.17      -27.45     18.30 o 
 -11   3   7        0.19      -12.24     12.48 o 
 -10   3   7       70.28       51.27     12.21 o 
  -9   3   7      101.74      118.58     10.65 o 
  -8   3   7       80.71       89.62     11.00 o 
  -7   3   7       86.27       97.79      7.48 o 
  -6   3   7      558.00      529.69     12.03 o 
  -5   3   7       37.07       24.89      4.28 o 
  -4   3   7     1229.14     1173.20     16.74 o 
  -3   3   7      199.80      181.15      5.91 o 
  -2   3   7      272.98      302.22     10.70 o 
  -1   3   7      950.46      899.82     14.91 o 
   0   3   7     1532.30     1436.79     19.35 o 
   1   3   7     1390.02     1590.48     18.77 o 
   2   3   7      549.64      562.21     10.58 o 
   3   3   7     1388.21     1405.39     23.09 o 
   4   3   7       14.94       10.71      4.81 o 
   5   3   7       67.40       67.92      7.36 o 
   6   3   7       25.29       18.66      6.79 o 
   7   3   7       14.33       17.65      7.33 o 
   8   3   7        4.20       14.77      8.07 o 
   9   3   7      136.34      138.06     12.81 o 
  10   3   7        4.65        0.03     10.49 o 
  11   3   7       15.28       24.29     15.15 o 
 -12   4   7        1.22      -10.07     14.67 o 
 -11   4   7       21.72       15.01     12.86 o 
 -10   4   7       39.34       38.01     10.34 o 
  -9   4   7      306.13      293.18     14.00 o 
  -8   4   7      225.37      241.94     11.07 o 
  -7   4   7       46.26       46.42      6.54 o 
  -6   4   7       90.86       96.22      7.16 o 
  -5   4   7        9.23        8.68      4.45 o 
  -4   4   7        7.73       12.05      3.98 o 
  -3   4   7        8.15        4.80      3.41 o 
  -2   4   7      327.80      332.07      8.01 o 
  -1   4   7      494.33      518.78      9.84 o 
   0   4   7      548.60      627.61     10.97 o 
   1   4   7        6.23        6.78      9.17 o 
   2   4   7       84.52      102.70      5.20 o 
   3   4   7      203.78      195.30      6.95 o 
   4   4   7      186.59      203.99      7.17 o 
   5   4   7       49.41       60.07      7.52 o 
   6   4   7      338.95      334.30     14.41 o 
   7   4   7      120.22      137.81     11.24 o 
   8   4   7       18.99       17.37      8.54 o 
   9   4   7        3.26       -4.33      8.77 o 
  10   4   7        6.18        8.16     10.72 o 
  11   4   7       10.50       -5.25     15.57 o 
 -11   5   7       16.59       18.94     13.96 o 
 -10   5   7       38.25       25.38     10.61 o 
  -9   5   7      167.88      167.76     12.95 o 
  -8   5   7      181.15      206.91     12.89 o 
  -7   5   7       54.00       43.82      7.30 o 
  -6   5   7       37.04       32.20      6.23 o 
  -5   5   7        4.68        1.52      4.83 o 
  -4   5   7      934.87      950.23     17.63 o 
  -3   5   7      109.99      111.32      6.43 o 
  -2   5   7        5.93        8.01      3.84 o 
  -1   5   7      160.39      165.75      6.82 o 
   0   5   7       24.59       10.85      3.96 o 
   1   5   7     1261.49     1458.94     20.10 o 
   2   5   7     2527.25     2657.43     82.92 o 
   3   5   7       62.06       52.29      5.70 o 
   4   5   7       16.62       27.23      5.18 o 
   5   5   7      350.51      350.31     12.68 o 
   6   5   7      101.32      120.50     10.40 o 
   7   5   7       90.97       90.40     10.15 o 
   8   5   7        5.99       -9.21      8.24 o 
   9   5   7       74.29       87.08     13.29 o 
  10   5   7        9.36        1.80     11.07 o 
 -11   6   7        0.53      -18.33     13.96 o 
 -10   6   7        0.53      -14.41      9.88 o 
  -9   6   7        6.28       -3.04      9.21 o 
  -8   6   7       66.76       75.20     10.38 o 
  -7   6   7       10.11        8.28      6.81 o 
  -6   6   7      244.51      247.91     10.90 o 
  -5   6   7      415.14      399.88     11.88 o 
  -4   6   7       15.06        2.52      5.33 o 
  -3   6   7      138.11      131.03      8.01 o 
  -2   6   7       23.46       19.09      5.05 o 
  -1   6   7       40.45       44.29      6.66 o 
   0   6   7       14.62       18.72      4.83 o 
   1   6   7       49.58       40.18      5.88 o 
   2   6   7        9.82        9.29      4.55 o 
   3   6   7       14.80       13.86      5.14 o 
   4   6   7       86.79       90.36      8.94 o 
   5   6   7       10.86       14.46      7.25 o 
   6   6   7      282.71      279.57     14.07 o 
   7   6   7      331.50      289.52     13.95 o 
   8   6   7       31.14       32.01      9.73 o 
   9   6   7        2.51       18.69     10.37 o 
  10   6   7       24.17       36.56     15.36 o 
 -10   7   7       41.41       23.42     15.78 o 
  -9   7   7       26.52       11.21     10.22 o 
  -8   7   7       37.84       26.47     13.95 o 
  -7   7   7       42.09       42.94      8.43 o 
  -6   7   7       67.21       49.26      9.54 o 
  -5   7   7       35.12       31.19      6.80 o 
  -4   7   7        2.47        4.90      5.79 o 
  -3   7   7       13.74        9.80      8.34 o 
  -2   7   7       77.50       73.98      7.18 o 
  -1   7   7       19.23       20.11      5.92 o 
   0   7   7      261.18      270.64     10.85 o 
   1   7   7      285.17      322.19     11.87 o 
   2   7   7      127.86      117.74      8.15 o 
   3   7   7       24.79       13.44      5.61 o 
   4   7   7        3.34        0.77      7.58 o 
   5   7   7      184.15      186.96     12.34 o 
   6   7   7      147.30      160.99     13.74 o 
   7   7   7       31.44       28.02      9.56 o 
   8   7   7        1.51       -8.13      9.58 o 
   9   7   7        0.03        0.61     13.14 o 
  -9   8   7        0.11      -12.54     14.97 o 
  -8   8   7        0.32       -0.12     13.25 o 
  -7   8   7        0.88       -3.32     12.21 o 
  -6   8   7        6.62        1.94      8.99 o 
  -5   8   7      319.93      323.09     13.51 o 
  -4   8   7       12.90       11.34      7.25 o 
  -3   8   7      680.14      647.36     18.06 o 
  -2   8   7       26.28       21.97      9.11 o 
  -1   8   7      117.76       98.87     15.44 o 
   0   8   7       11.31       23.25      7.20 o 
   1   8   7       95.27       85.31      7.93 o 
   2   8   7        8.71        9.10      7.39 o 
   3   8   7        0.40       -1.85      6.43 o 
   4   8   7       20.17       25.17      8.16 o 
   5   8   7      628.50      648.07     26.34 o 
   6   8   7       16.41       18.33      9.39 o 
   7   8   7       48.73       64.71     14.49 o 
   8   8   7        0.08      -13.98     13.33 o 
  -8   9   7       11.84       11.31     14.94 o 
  -7   9   7        0.56        3.14     16.51 o 
  -6   9   7       21.01       11.51     12.53 o 
  -5   9   7       25.71       27.03     14.65 o 
  -4   9   7        2.21       12.28      9.03 o 
  -3   9   7       21.91       22.34      9.04 o 
  -2   9   7       30.92       19.68      8.24 o 
  -1   9   7       70.04       76.84      9.85 o 
   0   9   7      351.80      365.47     19.79 o 
   1   9   7       37.72       47.68      8.92 o 
   2   9   7        5.11        7.16      8.50 o 
   3   9   7       14.91        9.80      7.93 o 
   4   9   7        1.96       -4.91      8.59 o 
   5   9   7        0.30       -6.99     11.16 o 
   6   9   7       15.03        9.26     18.28 o 
   7   9   7       15.83        9.04     13.29 o 
  -7  10   7        1.15       -9.38     14.57 o 
  -6  10   7       14.26        7.17     14.55 o 
  -5  10   7        4.83       -2.86     13.25 o 
  -4  10   7       21.10       12.03     12.32 o 
  -3  10   7       15.31       15.93     12.75 o 
  -2  10   7       26.11       21.64     12.71 o 
  -1  10   7       36.91       46.40     10.33 o 
   0  10   7      252.64      280.27     16.35 o 
   1  10   7       63.26       76.73     10.94 o 
   2  10   7       25.13       50.65     10.08 o 
   3  10   7       19.58       24.04      9.52 o 
   4  10   7        9.29       -9.94     11.43 o 
   5  10   7       54.84       74.35     23.23 o 
   6  10   7        3.22        3.35     14.52 o 
  -5  11   7        0.06        3.66     13.02 o 
  -4  11   7        0.02       -3.87     15.12 o 
  -3  11   7        0.37       14.50     15.11 o 
  -2  11   7        3.94      -11.54     13.57 o 
  -1  11   7       23.96       31.74     15.02 o 
   0  11   7       93.55       73.91     37.31 o 
   1  11   7        1.76      -18.63     12.42 o 
   2  11   7       63.73       81.01     17.43 o 
   3  11   7        1.35       -6.00     13.35 o 
   4  11   7       45.28       53.24     23.59 o 
 -12   0   8       49.99       66.81     20.26 o 
 -10   0   8       57.56       56.82     15.40 o 
  -8   0   8     2914.09     2941.09     50.64 o 
  -6   0   8      179.40      174.28     10.70 o 
  -4   0   8    11063.18    12013.77    146.51 o 
  -2   0   8      333.36      312.30      8.06 o 
   0   0   8       88.97       92.35      4.38 o 
   2   0   8       15.09       28.46      7.82 o 
   4   0   8      925.81      904.72     15.76 o 
   6   0   8       30.21       23.06     12.39 o 
   8   0   8        9.50        2.15      9.67 o 
  10   0   8       43.35       30.97     19.62 o 
 -12   1   8        9.08       12.51     19.13 o 
 -11   1   8       48.67       49.41     16.38 o 
 -10   1   8       15.63       18.42     10.24 o 
  -9   1   8     1319.29     1306.40     34.36 o 
  -8   1   8      251.26      264.41     10.63 o 
  -7   1   8        0.07        2.42      5.03 o 
  -6   1   8      247.24      220.27      8.00 o 
  -5   1   8       24.65       42.94      4.52 o 
  -4   1   8     4679.26     5039.73     67.47 o 
  -3   1   8     5588.43     5907.74     53.61 o 
  -2   1   8       57.13       51.01      4.67 o 
  -1   1   8       47.91       57.16      7.12 o 
   0   1   8      434.89      393.34      5.57 o 
   1   1   8     1350.80     1199.01     12.20 o 
   2   1   8     1032.18     1077.99     20.13 o 
   3   1   8        2.89        1.40      2.39 o 
   4   1   8     1494.69     1522.88     25.88 o 
   5   1   8        0.12       -3.18      4.40 o 
   6   1   8     1335.67     1342.31     27.65 o 
   7   1   8      145.93      158.88     10.42 o 
   8   1   8        0.03       -3.12      7.88 o 
   9   1   8       64.05       40.49      9.81 o 
  10   1   8       29.81       23.95     13.17 o 
  11   1   8        0.01        0.81     13.26 o 
 -12   2   8        0.61      -17.95     13.46 o 
 -11   2   8       38.72       55.29     12.90 o 
 -10   2   8       12.09        4.10      8.62 o 
  -9   2   8        0.64        9.75      8.04 o 
  -8   2   8      296.73      272.08     10.60 o 
  -7   2   8      954.33      949.78     17.06 o 
  -6   2   8        1.46        3.87      4.77 o 
  -5   2   8      332.85      315.54      8.48 o 
  -4   2   8      737.77      778.58     12.61 o 
  -3   2   8     1100.94     1115.01     14.62 o 
  -2   2   8     1953.98     1683.47     53.14 o 
  -1   2   8     3018.62     3217.05     32.21 o 
   0   2   8      544.43      541.30      7.45 o 
   1   2   8       46.72       60.67      3.29 o 
   2   2   8     1667.08     1817.33     17.44 o 
   3   2   8      475.86      567.08      8.65 o 
   4   2   8       96.11      109.36      7.42 o 
   5   2   8      654.29      653.43     18.87 o 
   6   2   8      211.24      207.68     11.35 o 
   7   2   8       20.51        8.47      7.23 o 
   8   2   8      164.70      167.89     16.66 o 
   9   2   8        4.93       17.59     10.60 o 
  10   2   8        1.11       -2.33     10.50 o 
  11   2   8       24.01       11.91     15.05 o 
 -12   3   8        8.01       -3.04     14.09 o 
 -11   3   8       69.03       67.90     13.91 o 
 -10   3   8        3.80       -8.32      8.41 o 
  -9   3   8      269.15      287.01     13.89 o 
  -8   3   8      962.46      999.33     24.86 o 
  -7   3   8       85.83       71.86     12.12 o 
  -6   3   8      103.59      128.55     14.65 o 
  -5   3   8        2.29        2.25      3.83 o 
  -4   3   8     1000.71     1112.28     17.40 o 
  -3   3   8       63.90       96.38      5.07 o 
  -2   3   8        2.18        3.15      2.53 o 
  -1   3   8      172.62      147.98      4.74 o 
   0   3   8     1326.04     1430.42     15.37 o 
   1   3   8     3650.22     4023.05     32.34 o 
   2   3   8       15.49       21.65      3.04 o 
   3   3   8     1697.19     1771.02     19.58 o 
   4   3   8       31.40       32.58      4.24 o 
   5   3   8       28.37       18.95      6.17 o 
   6   3   8        1.23        9.64      6.57 o 
   7   3   8      208.84      228.53     13.48 o 
   8   3   8       23.31       14.00      9.89 o 
   9   3   8       76.91       95.80     12.90 o 
  10   3   8       15.30       15.95     11.06 o 
  11   3   8       10.85        5.34     14.06 o 
 -12   4   8       10.96       -9.60     14.57 o 
 -11   4   8        0.03      -11.66     11.31 o 
 -10   4   8       13.59        9.61      8.98 o 
  -9   4   8      144.25      148.90     12.09 o 
  -8   4   8      308.56      271.24     11.56 o 
  -7   4   8       45.82       34.23      6.87 o 
  -6   4   8        7.86       -4.75      5.11 o 
  -5   4   8      133.53      120.78      7.28 o 
  -4   4   8      497.50      479.88     13.08 o 
  -3   4   8       31.44       43.73      4.45 o 
  -2   4   8      485.59      469.28     13.39 o 
  -1   4   8      259.99      302.73      8.58 o 
   0   4   8      232.71      222.38      6.72 o 
   1   4   8       78.99      122.89     10.04 o 
   2   4   8      447.67      463.26      9.02 o 
   3   4   8       43.65       61.52      6.29 o 
   4   4   8       27.50       36.18      7.57 o 
   5   4   8        0.47       -3.70      5.52 o 
   6   4   8        9.86       -4.65      6.77 o 
   7   4   8       85.19       78.82     10.01 o 
   8   4   8      175.20      177.07     13.63 o 
   9   4   8       81.56       97.97     12.87 o 
  10   4   8       10.96        0.72     10.86 o 
 -11   5   8       21.65       34.03     23.48 o 
 -10   5   8        4.62        1.90     10.07 o 
  -9   5   8       48.22       44.36      9.75 o 
  -8   5   8       48.00       46.68      7.88 o 
  -7   5   8       25.35       31.13      6.69 o 
  -6   5   8        1.74       -1.56      5.41 o 
  -5   5   8      210.28      230.99      9.75 o 
  -4   5   8       20.03       14.53      4.79 o 
  -3   5   8      183.46      189.58      7.41 o 
  -2   5   8        0.62        2.20      3.68 o 
  -1   5   8        4.40        0.84      4.49 o 
   0   5   8      152.81      172.67      7.06 o 
   1   5   8      229.79      245.87     10.18 o 
   2   5   8      414.61      414.40     10.05 o 
   3   5   8       41.30       39.27      5.30 o 
   4   5   8        0.01        2.12      5.74 o 
   5   5   8       49.45       44.40      7.79 o 
   6   5   8       21.71        1.80      7.47 o 
   7   5   8      291.82      305.16     24.06 o 
   8   5   8       13.53      -10.48     12.31 o 
   9   5   8        8.72       16.45     10.69 o 
  10   5   8        8.07       21.54     11.62 o 
 -11   6   8        2.21       26.30     15.98 o 
 -10   6   8        5.11       23.78     14.64 o 
  -9   6   8        5.78       -9.97     16.30 o 
  -8   6   8        0.10       12.44     12.57 o 
  -7   6   8      161.80      132.54     11.04 o 
  -6   6   8       13.67       16.07      6.49 o 
  -5   6   8      181.09      167.48      9.48 o 
  -4   6   8      144.09      171.36      9.15 o 
  -3   6   8      304.06      263.98     12.61 o 
  -2   6   8       33.02       32.08      5.26 o 
  -1   6   8        0.81        0.83      4.18 o 
   0   6   8       29.15       34.41      5.41 o 
   1   6   8      119.04      148.93      8.84 o 
   2   6   8       89.88       99.07      6.90 o 
   3   6   8      210.84      215.95      8.58 o 
   4   6   8      131.91      140.52     10.15 o 
   5   6   8     1870.16     1871.58     31.87 o 
   6   6   8      237.89      276.12     28.14 o 
   7   6   8       53.67       53.85     14.98 o 
   8   6   8       11.11       12.38      9.57 o 
   9   6   8        0.70      -15.09     10.21 o 
 -10   7   8        7.54        2.96     14.52 o 
  -9   7   8        4.38        7.05     13.31 o 
  -8   7   8       39.23       22.20     12.47 o 
  -7   7   8       26.20       31.38     10.06 o 
  -6   7   8      228.45      234.73     12.08 o 
  -5   7   8        3.91       -1.66      6.19 o 
  -4   7   8        1.33       -0.79      5.81 o 
  -3   7   8       88.28      101.79     11.47 o 
  -2   7   8      123.95      144.42      8.71 o 
  -1   7   8       72.62       78.20      7.17 o 
   0   7   8       83.29       84.19      8.48 o 
   1   7   8      128.76      137.85      9.55 o 
   2   7   8       38.21       34.22      5.99 o 
   3   7   8       25.84       20.79      5.85 o 
   4   7   8      173.19      221.10     12.38 o 
   5   7   8      219.59      226.36     13.08 o 
   6   7   8       65.60       52.38      9.99 o 
   7   7   8       49.41       48.09     10.46 o 
   8   7   8        1.61       17.69     10.90 o 
   9   7   8        0.01       28.28     24.83 o 
  -9   8   8        6.13       -2.74     14.19 o 
  -8   8   8       40.10       41.61     13.83 o 
  -7   8   8       30.68       33.30     10.99 o 
  -6   8   8       71.12       74.37     11.52 o 
  -5   8   8      103.23      111.28     14.65 o 
  -4   8   8      272.84      268.91     12.64 o 
  -3   8   8       53.50       54.50      6.99 o 
  -2   8   8       53.13       73.68     13.65 o 
  -1   8   8      101.45      113.59      9.74 o 
   0   8   8       32.94       33.03     14.75 o 
   1   8   8       30.03       13.54     10.44 o 
   2   8   8       24.05       24.45      6.45 o 
   3   8   8        0.00       -9.79      6.53 o 
   4   8   8        2.19        1.90      7.65 o 
   5   8   8       17.11       18.36      9.07 o 
   6   8   8       22.45       16.06      9.26 o 
   7   8   8        2.42        4.88     18.28 o 
   8   8   8        3.81       -5.11     14.13 o 
  -8   9   8        8.15       17.29     15.15 o 
  -7   9   8       12.15       17.72     14.72 o 
  -6   9   8        0.09        4.02     12.14 o 
  -5   9   8       35.07       28.20     13.21 o 
  -4   9   8        3.38        6.90     20.09 o 
  -3   9   8        0.29       -1.36     10.95 o 
  -2   9   8      122.54      152.87     16.06 o 
  -1   9   8      161.47      154.50     11.93 o 
   0   9   8       15.37       11.91     12.39 o 
   1   9   8       19.34       21.25     15.31 o 
   2   9   8       43.39       36.22      9.66 o 
   3   9   8       22.88       -0.67     11.26 o 
   4   9   8       28.13       31.22      9.95 o 
   5   9   8      179.03      191.49     17.84 o 
   6   9   8       15.76       19.08     12.31 o 
   7   9   8        2.36        8.11     17.26 o 
  -7  10   8        0.03      -21.18     16.79 o 
  -6  10   8        1.94       -3.17     15.35 o 
  -5  10   8        0.49       -1.13     14.09 o 
  -4  10   8       13.28       11.12     13.83 o 
  -3  10   8        7.41        0.03     11.86 o 
  -2  10   8        1.86        0.55     11.81 o 
  -1  10   8        8.03        2.73     12.07 o 
   0  10   8      138.24      123.90     22.03 o 
   1  10   8       26.56       31.69     13.33 o 
   2  10   8       23.30       29.14     10.66 o 
   3  10   8       11.79       -6.99     11.11 o 
   4  10   8        6.30       18.39     18.77 o 
   5  10   8       14.04       -5.08     18.94 o 
  -4  11   8        0.27      -17.73     15.28 o 
  -3  11   8        6.87       39.50     15.94 o 
  -2  11   8        1.11       11.43     13.43 o 
  -1  11   8        8.65       19.21     14.41 o 
   0  11   8       14.97        8.14     14.45 o 
   1  11   8       44.11       30.95     16.17 o 
   2  11   8       18.41        7.84     15.85 o 
   3  11   8       22.63       37.80     21.37 o 
 -11   0   9      225.14      296.11     28.88 o 
  -9   0   9      520.31      471.42     19.90 o 
  -7   0   9      475.53      450.07     16.59 o 
  -5   0   9      281.62      353.79     12.28 o 
  -3   0   9     1330.16     1381.03     23.27 o 
  -1   0   9       49.57       43.69      4.67 o 
   1   0   9     1540.31     1378.96     19.45 o 
   3   0   9     1011.30     1130.39     18.29 o 
   5   0   9      496.98      521.98     18.13 o 
   7   0   9      195.82      209.55     16.40 o 
   9   0   9       28.20       41.13     16.42 o 
  11   0   9       12.65        0.81     20.95 o 
 -12   1   9       10.34        2.85     13.92 o 
 -11   1   9        2.44        6.18     11.95 o 
 -10   1   9        0.00        1.09     14.02 o 
  -9   1   9      103.70      120.66      9.78 o 
  -8   1   9      969.68      948.90     21.84 o 
  -7   1   9        0.46       -5.03      4.98 o 
  -6   1   9      131.06      115.61      7.17 o 
  -5   1   9      248.91      242.01     11.84 o 
  -4   1   9        0.72        4.29      3.36 o 
  -3   1   9      319.86      382.68      7.42 o 
  -2   1   9      570.29      552.44      8.16 o 
  -1   1   9     1622.25     1603.49     18.68 o 
   0   1   9      208.77      184.90      4.30 o 
   1   1   9     1158.88     1197.19     16.15 o 
   2   1   9     3226.46     3509.45     36.95 o 
   3   1   9      631.78      608.46      9.03 o 
   4   1   9      557.42      594.51      9.05 o 
   5   1   9      232.61      250.59      9.14 o 
   6   1   9        2.58        4.03      5.84 o 
   7   1   9       41.37       27.83      7.31 o 
   8   1   9       53.84       59.38     10.54 o 
   9   1   9        3.89       10.16      9.19 o 
  10   1   9       21.66       20.52     12.51 o 
  11   1   9        0.60      -14.72     13.58 o 
 -12   2   9        4.05      -19.22     12.81 o 
 -11   2   9       68.91       55.47     13.05 o 
 -10   2   9        4.21       -4.94     10.16 o 
  -9   2   9       46.71       48.60      7.93 o 
  -8   2   9      462.42      460.44     13.28 o 
  -7   2   9        0.20        3.95      5.36 o 
  -6   2   9      515.26      499.20     13.97 o 
  -5   2   9       62.44       64.77      5.56 o 
  -4   2   9       72.39       61.99      5.35 o 
  -3   2   9     3164.06     3524.15     35.01 o 
  -2   2   9      823.33      863.64     16.23 o 
  -1   2   9      245.10      265.33     10.46 o 
   0   2   9      592.54      621.63      8.36 o 
   1   2   9     2238.77     2223.36     20.35 o 
   2   2   9     1594.69     1637.46     16.50 o 
   3   2   9      112.22      109.34      4.77 o 
   4   2   9      451.28      455.22     11.31 o 
   5   2   9      123.35      118.64      8.04 o 
   6   2   9      188.04      202.35     10.59 o 
   7   2   9       85.39       71.24     10.99 o 
   8   2   9       83.80       84.12     11.06 o 
   9   2   9       41.82       44.73     18.32 o 
  10   2   9       13.40       19.62     10.81 o 
  11   2   9        4.04       -3.61     14.30 o 
 -12   3   9        3.10        6.81     13.97 o 
 -11   3   9       11.91       12.55     12.81 o 
 -10   3   9       29.09       33.10      9.92 o 
  -9   3   9      609.68      613.67     18.02 o 
  -8   3   9     1569.38     1547.23     24.43 o 
  -7   3   9       88.35       80.53      8.69 o 
  -6   3   9       35.84       45.87      5.96 o 
  -5   3   9      265.58      294.93      8.78 o 
  -4   3   9        8.09       10.83      3.64 o 
  -3   3   9       33.24       31.18      3.77 o 
  -2   3   9       30.37       28.83      3.17 o 
  -1   3   9      119.82      123.83      4.03 o 
   0   3   9     2683.48     2969.88     43.09 o 
   1   3   9       55.08       75.94      5.67 o 
   2   3   9      688.31      691.73     11.93 o 
   3   3   9      116.64      147.13      5.59 o 
   4   3   9      110.57      105.99      8.24 o 
   5   3   9      206.03      223.16     10.75 o 
   6   3   9        5.49       -0.93      6.73 o 
   7   3   9        4.80       -1.91      7.43 o 
   8   3   9      177.29      175.85     23.29 o 
   9   3   9        2.75        3.92      9.42 o 
  10   3   9        2.37       -0.72     11.02 o 
 -11   4   9       20.10       20.81     22.72 o 
 -10   4   9        2.01       -2.33      8.88 o 
  -9   4   9      166.93      149.90     21.32 o 
  -8   4   9        0.04        6.20      6.72 o 
  -7   4   9       54.33       56.73      8.81 o 
  -6   4   9      124.53      133.62     13.87 o 
  -5   4   9      107.46      115.68      7.09 o 
  -4   4   9      711.25      682.30     12.81 o 
  -3   4   9        4.88        3.40      3.63 o 
  -2   4   9        0.11        3.38      3.24 o 
  -1   4   9      274.42      283.92      9.09 o 
   0   4   9       32.56       21.93      5.25 o 
   1   4   9        5.26       11.64      3.60 o 
   2   4   9      116.50      111.93      8.38 o 
   3   4   9      191.21      186.11      7.30 o 
   4   4   9        8.79        1.92      5.76 o 
   5   4   9       77.78       81.46     10.20 o 
   6   4   9      875.17      907.92     21.60 o 
   7   4   9        0.26       -7.42      8.99 o 
   8   4   9       45.93       35.85      9.61 o 
   9   4   9       12.91       -0.84      9.37 o 
  10   4   9       15.53       20.31     11.41 o 
 -11   5   9        0.34        3.91     14.16 o 
 -10   5   9        7.45        9.32     23.55 o 
  -9   5   9       78.45       92.50     11.30 o 
  -8   5   9        1.83       -1.76      6.88 o 
  -7   5   9        5.08        5.87      6.40 o 
  -6   5   9      104.26      132.12      8.70 o 
  -5   5   9       86.92       78.53      6.83 o 
  -4   5   9       79.28       87.04      6.71 o 
  -3   5   9       37.68       44.33      7.04 o 
  -2   5   9       11.61        6.47      3.95 o 
  -1   5   9      305.39      317.77      8.60 o 
   0   5   9       14.70       10.73      4.00 o 
   1   5   9     1139.12     1307.70     21.41 o 
   2   5   9       35.38       50.52      4.98 o 
   3   5   9      478.24      468.42     11.25 o 
   4   5   9       43.55       35.68      6.67 o 
   5   5   9      257.80      257.94     12.56 o 
   6   5   9     1108.12     1105.30     24.29 o 
   7   5   9       22.86       12.31      8.67 o 
   8   5   9        1.17       -0.72      8.90 o 
   9   5   9        0.00       -7.19     10.49 o 
  10   5   9       80.97      105.31     19.39 o 
 -10   6   9        1.89       22.59     24.70 o 
  -9   6   9       71.92       75.14     15.14 o 
  -8   6   9      268.55      276.51     16.21 o 
  -7   6   9        4.85        8.30      9.96 o 
  -6   6   9        0.86       -1.86      7.56 o 
  -5   6   9       95.86      101.41      8.72 o 
  -4   6   9      117.28      124.14     11.43 o 
  -3   6   9       36.06       40.42      5.91 o 
  -2   6   9        1.38        2.02      4.46 o 
  -1   6   9       76.41       85.87      6.65 o 
   0   6   9        0.11        5.04      5.93 o 
   1   6   9       54.64       62.11      6.35 o 
   2   6   9        0.46        5.31      5.36 o 
   3   6   9        0.03        0.96      6.43 o 
   4   6   9      197.27      186.25     19.60 o 
   5   6   9        9.71       12.30      7.01 o 
   6   6   9      304.98      338.28     14.75 o 
   7   6   9       66.68       59.19     10.24 o 
   8   6   9        4.63        6.82      9.90 o 
   9   6   9        5.52        7.45     11.58 o 
 -10   7   9        3.07       22.75     14.90 o 
  -9   7   9        4.92       -1.15     12.81 o 
  -8   7   9        0.01      -19.21     15.21 o 
  -7   7   9       27.04       32.42     10.15 o 
  -6   7   9       38.03       42.43      9.50 o 
  -5   7   9       89.31      100.39     11.27 o 
  -4   7   9       63.67       45.42      8.68 o 
  -3   7   9      130.71      135.30      9.07 o 
  -2   7   9       11.95        4.14      5.62 o 
  -1   7   9      281.15      250.29      9.94 o 
   0   7   9       10.72        7.97      6.06 o 
   1   7   9      176.58      199.96     10.64 o 
   2   7   9       19.00        6.97      5.64 o 
   3   7   9        0.57       -4.16      5.39 o 
   4   7   9       24.96       20.75      7.80 o 
   5   7   9       30.73       10.49      8.22 o 
   6   7   9       60.59       56.18      9.98 o 
   7   7   9       11.66        8.64     10.36 o 
   8   7   9       33.06       14.56     11.08 o 
  -9   8   9       16.33       18.03     21.59 o 
  -8   8   9       22.74       -4.28     19.03 o 
  -7   8   9       30.41       38.50     11.56 o 
  -6   8   9       39.42       55.36     10.99 o 
  -5   8   9      175.05      187.49     14.36 o 
  -4   8   9      120.09      142.41     12.69 o 
  -3   8   9       14.99       16.75      8.69 o 
  -2   8   9        0.62       -5.18      8.22 o 
  -1   8   9        0.76        3.80      9.05 o 
   0   8   9      259.14      233.79     11.67 o 
   1   8   9       12.19       -5.57      6.97 o 
   2   8   9        8.69       -9.36      7.05 o 
   3   8   9        0.90       -8.13      7.05 o 
   4   8   9       18.02        6.82      7.88 o 
   5   8   9        6.22       -3.01      8.50 o 
   6   8   9      135.50      141.09     13.16 o 
   7   8   9       33.88       35.57     11.50 o 
   8   8   9        0.64      -15.29     14.07 o 
  -8   9   9        1.52        4.17     16.13 o 
  -7   9   9        1.46      -12.85     14.30 o 
  -6   9   9       10.89        4.82     10.83 o 
  -5   9   9       31.39       15.63     10.69 o 
  -4   9   9        7.27       14.96      9.50 o 
  -3   9   9       35.09       42.93     13.12 o 
  -2   9   9       56.15       32.48     12.24 o 
  -1   9   9        4.27        1.29     15.85 o 
   0   9   9        0.58       -2.82     10.17 o 
   1   9   9       20.81       26.94     11.91 o 
   2   9   9       12.42       11.69      8.80 o 
   3   9   9        2.75        1.25     10.53 o 
   4   9   9      140.35      158.46     17.56 o 
   5   9   9        0.45       -2.47     12.66 o 
   6   9   9       35.50       18.26     18.56 o 
  -6  10   9        4.44       20.02     17.90 o 
  -5  10   9       33.29       11.37     16.49 o 
  -4  10   9       30.24       14.73     14.02 o 
  -3  10   9        3.36        3.87     12.38 o 
  -2  10   9       67.88       71.83     15.08 o 
  -1  10   9        4.43        0.32     12.23 o 
   0  10   9       46.97       60.04     14.18 o 
   1  10   9       44.29       35.08     13.22 o 
   2  10   9        3.21       -8.01      9.63 o 
   3  10   9       16.16       16.27     13.29 o 
   4  10   9        1.37        0.60     13.27 o 
   5  10   9       28.40       40.23     22.70 o 
  -4  11   9        6.28       -8.15     21.67 o 
  -3  11   9        0.67       21.96     15.24 o 
  -2  11   9        0.02       16.59     21.05 o 
  -1  11   9       12.58       20.04     14.56 o 
   0  11   9        0.12        1.83     32.40 o 
   1  11   9       32.22       23.74     26.96 o 
   2  11   9        0.38        7.85     13.74 o 
   3  11   9        0.44       17.70     20.14 o 
 -12   0  10       82.21       40.78     19.41 o 
 -10   0  10       15.08        7.72     10.77 o 
  -8   0  10      115.87      132.49     20.54 o 
  -6   0  10      202.92      180.09     11.07 o 
  -4   0  10      268.48      280.45     10.58 o 
  -2   0  10      605.55      664.03     13.50 o 
   0   0  10       45.17       34.19      3.67 o 
   2   0  10        3.07       -3.98      3.35 o 
   4   0  10        7.54        4.73      4.42 o 
   6   0  10     1928.93     1904.31     39.93 o 
   8   0  10       92.15       90.89     13.97 o 
  10   0  10        5.38       10.67     17.32 o 
 -12   1  10        4.43      -11.39     32.81 o 
 -11   1  10        5.92       -9.05     11.61 o 
 -10   1  10       20.98       14.21      9.00 o 
  -9   1  10       13.32        1.96      6.97 o 
  -8   1  10      826.65      790.74     20.29 o 
  -7   1  10       43.80       51.25      6.27 o 
  -6   1  10       33.40       31.37      5.03 o 
  -5   1  10       11.54        9.50      4.37 o 
  -4   1  10      520.20      579.73     10.37 o 
  -3   1  10      173.88      151.72      4.78 o 
  -2   1  10      125.88      117.66      9.84 o 
  -1   1  10       16.18       13.63      3.71 o 
   0   1  10       35.29       38.29      3.59 o 
   1   1  10     3454.94     4075.47     32.82 o 
   2   1  10     1060.87     1127.56     12.97 o 
   3   1  10      153.00      156.29      5.38 o 
   4   1  10      169.27      168.81      5.65 o 
   5   1  10       34.55       25.53      5.69 o 
   6   1  10      193.07      213.90     17.31 o 
   7   1  10       83.84       72.61     10.09 o 
   8   1  10       20.64       21.84      8.87 o 
   9   1  10       67.47       64.75     11.53 o 
  10   1  10        0.20       -3.81     10.45 o 
  11   1  10       83.25       65.84     17.44 o 
 -12   2  10       11.50      -20.18     13.46 o 
 -11   2  10       11.32       -2.85     12.11 o 
 -10   2  10       75.50       72.78     11.24 o 
  -9   2  10       39.74       25.98      7.36 o 
  -8   2  10      147.41      171.24     12.44 o 
  -7   2  10        5.13       -3.61      5.06 o 
  -6   2  10       16.05        5.96      4.57 o 
  -5   2  10       55.31       47.61      5.16 o 
  -4   2  10     2161.29     2272.19     25.81 o 
  -3   2  10     1011.26     1038.10     13.83 o 
  -2   2  10      265.50      250.35      6.70 o 
  -1   2  10        0.57       -1.74      2.79 o 
   0   2  10       45.44       53.06      3.15 o 
   1   2  10        2.65        1.67      2.45 o 
   2   2  10      102.21       97.91      4.59 o 
   3   2  10       97.59       97.84      4.78 o 
   4   2  10      302.77      290.99      8.28 o 
   5   2  10       20.10       30.91      9.34 o 
   6   2  10      443.89      393.06     12.60 o 
   7   2  10      131.34      153.12     12.38 o 
   8   2  10        0.49       -3.74      8.53 o 
   9   2  10        0.16       -6.33      9.34 o 
  10   2  10       11.18        9.06     11.08 o 
 -12   3  10        0.03      -21.29     19.07 o 
 -11   3  10        0.00       13.52     16.89 o 
 -10   3  10       52.66       50.24     12.20 o 
  -9   3  10       43.32       40.43      7.85 o 
  -8   3  10      102.43      121.30      9.40 o 
  -7   3  10        1.98       -7.58      5.05 o 
  -6   3  10       75.33       70.12      6.53 o 
  -5   3  10      103.38      124.93      9.23 o 
  -4   3  10      658.70      637.56     11.77 o 
  -3   3  10       38.10       42.33      3.86 o 
  -2   3  10       35.36       35.48      7.70 o 
  -1   3  10     1724.47     1670.54     23.24 o 
   0   3  10      709.98      703.80      9.82 o 
   1   3  10      122.79      143.59      5.03 o 
   2   3  10      880.43      945.87     12.21 o 
   3   3  10       22.17       24.16      3.80 o 
   4   3  10       60.48       53.43      6.23 o 
   5   3  10      272.05      285.33     11.58 o 
   6   3  10     1191.93     1167.26     24.24 o 
   7   3  10     1067.66     1038.85     23.97 o 
   8   3  10        4.47        2.90      8.75 o 
   9   3  10        0.02       -1.01      9.21 o 
  10   3  10       12.30        5.07     16.43 o 
 -11   4  10        0.60        2.71     14.86 o 
 -10   4  10       11.40       18.67     12.45 o 
  -9   4  10       30.80       12.88     11.03 o 
  -8   4  10      250.85      234.76     11.53 o 
  -7   4  10      338.54      334.01     24.11 o 
  -6   4  10       36.18       29.51      6.00 o 
  -5   4  10      190.06      180.98      8.02 o 
  -4   4  10       30.55       31.05      4.70 o 
  -3   4  10      602.74      568.68     10.93 o 
  -2   4  10      590.36      561.17     10.36 o 
  -1   4  10      325.63      314.37      7.64 o 
   0   4  10        0.20       -2.92      3.21 o 
   1   4  10       50.59       47.72      4.28 o 
   2   4  10      807.59      781.56     12.36 o 
   3   4  10        1.63       -1.70      3.81 o 
   4   4  10       53.91       45.74      6.93 o 
   5   4  10      663.16      697.23     17.94 o 
   6   4  10     1091.14     1057.08     23.69 o 
   7   4  10       25.40       17.95     14.11 o 
   8   4  10        4.99        8.66      8.81 o 
   9   4  10       20.54       20.19     10.33 o 
  10   4  10        0.04       -0.93     14.57 o 
 -11   5  10        6.87      -12.55     13.63 o 
 -10   5  10       10.91        9.66     13.10 o 
  -9   5  10      106.37      107.74     18.11 o 
  -8   5  10      697.26      667.73     20.18 o 
  -7   5  10      130.16      125.59     11.56 o 
  -6   5  10        7.90        1.28      7.26 o 
  -5   5  10       28.32       27.85      6.45 o 
  -4   5  10      320.16      285.23     10.44 o 
  -3   5  10       43.02       42.61      5.27 o 
  -2   5  10        2.67        1.21      4.01 o 
  -1   5  10       30.02       20.96      4.50 o 
   0   5  10       96.93      101.87      8.89 o 
   1   5  10       70.39       68.58      5.73 o 
   2   5  10        1.30       -3.90      3.92 o 
   3   5  10       82.86       91.70      6.86 o 
   4   5  10        9.86       16.72      6.44 o 
   5   5  10      374.15      397.66     14.07 o 
   6   5  10       27.47       28.32      8.27 o 
   7   5  10        0.18      -10.12      7.86 o 
   8   5  10        2.61       -6.54      8.87 o 
   9   5  10        0.29      -14.12     10.40 o 
 -10   6  10       18.31       18.53     13.63 o 
  -9   6  10       56.83       61.82     14.67 o 
  -8   6  10      208.02      216.97     17.90 o 
  -7   6  10       10.40       10.64      8.77 o 
  -6   6  10        4.28        6.11      7.85 o 
  -5   6  10      231.42      244.05     13.02 o 
  -4   6  10       56.26       42.87     12.51 o 
  -3   6  10      414.31      403.47     14.14 o 
  -2   6  10       24.42       19.32      5.05 o 
  -1   6  10      136.34      140.58      9.58 o 
   0   6  10        6.25        5.15      4.83 o 
   1   6  10       34.49       31.50      5.77 o 
   2   6  10      185.14      174.54      8.47 o 
   3   6  10        1.48        3.17      5.95 o 
   4   6  10       89.72       98.09     15.17 o 
   5   6  10       22.47       34.69      7.98 o 
   6   6  10        0.97        2.30      7.73 o 
   7   6  10       44.60       56.90     10.66 o 
   8   6  10        0.00        8.37     10.61 o 
   9   6  10        9.53        4.05     11.21 o 
 -10   7  10        0.23      -17.77     14.19 o 
  -9   7  10        5.94        5.71     12.82 o 
  -8   7  10      219.10      253.35     20.70 o 
  -7   7  10       43.18       45.02     10.87 o 
  -6   7  10       31.81       29.98      9.79 o 
  -5   7  10       82.30       75.53      9.80 o 
  -4   7  10       14.69        1.71      7.18 o 
  -3   7  10       30.42       33.70      6.77 o 
  -2   7  10       13.21        2.30      7.17 o 
  -1   7  10      429.04      382.55     14.83 o 
   0   7  10       12.66       11.01      5.71 o 
   1   7  10       71.09       61.49     10.84 o 
   2   7  10       46.45       37.02      8.22 o 
   3   7  10      491.23      458.19     15.03 o 
   4   7  10       13.60       17.63      7.83 o 
   5   7  10       12.21       17.29      8.42 o 
   6   7  10       32.68       21.75     10.73 o 
   7   7  10      131.80      126.69     18.73 o 
   8   7  10        0.08       -3.35     11.05 o 
  -9   8  10       15.99      -20.68     13.79 o 
  -8   8  10       54.62       55.95     15.21 o 
  -7   8  10        3.93       -0.31     10.70 o 
  -6   8  10       32.38       39.31     11.22 o 
  -5   8  10       35.86       54.41     10.93 o 
  -4   8  10       30.31       49.71     10.48 o 
  -3   8  10      160.13      150.28     13.35 o 
  -2   8  10        0.28       -4.69      7.85 o 
  -1   8  10        2.11        4.36     15.00 o 
   0   8  10        5.82       14.44     10.01 o 
   1   8  10       17.86       24.00     12.46 o 
   2   8  10       15.49       10.30      8.81 o 
   3   8  10        3.85        0.89      9.05 o 
   4   8  10       10.52        8.15     10.34 o 
   5   8  10      114.30       99.19     14.62 o 
   6   8  10       34.85       40.14     13.18 o 
   7   8  10        1.77        0.43     13.27 o 
  -8   9  10       16.60       13.33     18.83 o 
  -7   9  10        2.19       -6.16     11.94 o 
  -6   9  10       22.93        8.13     11.46 o 
  -5   9  10        8.12       18.46     11.07 o 
  -4   9  10       17.35        5.38     10.07 o 
  -3   9  10        1.14       -7.79     11.02 o 
  -2   9  10        6.07        2.25     11.23 o 
  -1   9  10        8.77       13.19     11.50 o 
   0   9  10        1.28        8.08     11.01 o 
   1   9  10       37.61       27.27     11.76 o 
   2   9  10        0.58        2.02      8.60 o 
   3   9  10        8.22       19.06     11.08 o 
   4   9  10        6.11       24.42     12.20 o 
   5   9  10       16.86        8.55     12.87 o 
   6   9  10        3.18        0.32     15.57 o 
  -6  10  10        0.30       -3.78     14.80 o 
  -5  10  10        9.33       11.84     12.11 o 
  -4  10  10        0.15       -2.91     13.61 o 
  -3  10  10       12.63        1.13     13.42 o 
  -2  10  10        4.27       -6.14     13.34 o 
  -1  10  10       62.60       48.03     14.35 o 
   0  10  10       13.01        6.29     12.68 o 
   1  10  10        0.13      -11.77     12.93 o 
   2  10  10       19.10       25.90     12.71 o 
   3  10  10       50.65       49.91     14.32 o 
   4  10  10        0.63       -5.44     12.81 o 
   5  10  10        7.97        5.08     21.50 o 
  -4  11  10        8.71        6.50     17.53 o 
  -3  11  10        9.58        4.05     17.32 o 
  -2  11  10        0.19      -10.16     14.13 o 
  -1  11  10       10.70       16.19     15.75 o 
   0  11  10       48.23       67.65     17.00 o 
   1  11  10        0.08       -8.60     23.93 o 
   2  11  10        0.17       15.68     14.15 o 
 -11   0  11      159.57      215.18     25.55 o 
  -9   0  11      117.34      135.39     13.88 o 
  -7   0  11      348.19      384.14     16.00 o 
  -5   0  11      394.75      391.47     13.01 o 
  -3   0  11     1993.48     2411.11     36.19 o 
  -1   0  11      196.53      170.99      7.02 o 
   1   0  11     7026.59     7396.34     77.51 o 
   3   0  11      112.89       85.56      6.88 o 
   5   0  11        0.73       -6.08      7.07 o 
   7   0  11      929.56      937.09     28.71 o 
   9   0  11       54.81       35.93     13.57 o 
 -12   1  11       24.69       30.45     15.31 o 
 -11   1  11        1.56       -1.54     11.68 o 
 -10   1  11      133.47      163.72     15.94 o 
  -9   1  11       38.91       32.82      7.69 o 
  -8   1  11      463.65      454.37     13.01 o 
  -7   1  11       51.24       59.21      6.87 o 
  -6   1  11      440.82      439.84     13.94 o 
  -5   1  11      796.98      781.46     13.39 o 
  -4   1  11       41.12       62.68      4.65 o 
  -3   1  11     1915.39     1919.03     21.40 o 
  -2   1  11       13.45        6.96      2.95 o 
  -1   1  11     1007.63     1067.30     21.06 o 
   0   1  11      525.75      562.13      7.85 o 
   1   1  11      803.34      833.54     14.89 o 
   2   1  11      707.34      733.61     10.34 o 
   3   1  11     1658.92     1809.67     19.70 o 
   4   1  11      126.25      138.26      8.84 o 
   5   1  11      111.99      124.42      8.65 o 
   6   1  11     2034.17     2010.39     29.55 o 
   7   1  11        2.72       -6.42      7.02 o 
   8   1  11        1.49        0.18      7.64 o 
   9   1  11       15.87        9.07     10.04 o 
  10   1  11        0.47       -0.31     11.51 o 
 -12   2  11        2.24       37.16     19.20 o 
 -11   2  11       42.00       64.72     18.90 o 
 -10   2  11        6.23        6.60      8.96 o 
  -9   2  11      137.24      124.28      9.76 o 
  -8   2  11       16.80       -0.13      7.39 o 
  -7   2  11        2.79        5.27      5.39 o 
  -6   2  11       17.91       16.70      4.76 o 
  -5   2  11      172.12      179.15      9.75 o 
  -4   2  11     1541.89     1578.59     19.88 o 
  -3   2  11       76.72       63.14      3.17 o 
  -2   2  11       98.21      100.81      5.52 o 
  -1   2  11      148.48      156.42      6.85 o 
   0   2  11       55.99       33.82      3.76 o 
   1   2  11     1252.80     1257.15     16.07 o 
   2   2  11       90.60       81.83      4.52 o 
   3   2  11       65.34       63.70      4.66 o 
   4   2  11      416.02      419.06      9.92 o 
   5   2  11      307.71      285.53     10.66 o 
   6   2  11       55.38       58.69      9.74 o 
   7   2  11      796.09      760.99     20.82 o 
   8   2  11      123.74      112.86     14.80 o 
   9   2  11       41.90       34.44     11.41 o 
  10   2  11       28.92       32.89     12.77 o 
 -12   3  11        6.48        3.20     18.90 o 
 -11   3  11        0.07       -5.75     12.98 o 
 -10   3  11       52.27       63.84     16.45 o 
  -9   3  11       93.54       96.97     11.62 o 
  -8   3  11       11.72        7.76      6.61 o 
  -7   3  11       18.71        7.87      6.05 o 
  -6   3  11        0.01       -2.04      4.96 o 
  -5   3  11        0.12       -2.77      4.16 o 
  -4   3  11      859.85      933.44     14.52 o 
  -3   3  11       50.83       57.39      4.18 o 
  -2   3  11       73.51       81.93      7.97 o 
  -1   3  11      506.28      578.21     11.07 o 
   0   3  11      666.04      669.88     14.48 o 
   1   3  11     1327.72     1412.52     15.41 o 
   2   3  11     1135.10     1120.32     13.80 o 
   3   3  11      437.08      394.19      8.26 o 
   4   3  11      152.14      140.73      7.56 o 
   5   3  11      821.86      815.50     19.28 o 
   6   3  11       29.38       28.06      7.95 o 
   7   3  11       65.81       59.40      9.78 o 
   8   3  11       29.57       22.62      9.64 o 
   9   3  11       52.64       58.82     11.59 o 
  10   3  11        4.91        5.96     12.26 o 
 -11   4  11       10.12       -6.81     13.44 o 
 -10   4  11        2.97      -13.85     11.39 o 
  -9   4  11       81.16       87.00     12.46 o 
  -8   4  11       75.19       61.85     10.54 o 
  -7   4  11        4.19        1.81      7.39 o 
  -6   4  11      198.46      193.72     11.46 o 
  -5   4  11       50.30       54.00      7.67 o 
  -4   4  11        3.88        6.28      4.35 o 
  -3   4  11      650.04      646.29     19.60 o 
  -2   4  11       36.39       32.52      3.95 o 
  -1   4  11        4.64        5.90      4.27 o 
   0   4  11       69.84       71.72      5.45 o 
   1   4  11      123.70      150.68      6.25 o 
   2   4  11       98.02      111.10      6.04 o 
   3   4  11      132.88      150.34      8.90 o 
   4   4  11       31.98       15.34      8.20 o 
   5   4  11      248.80      244.49     12.92 o 
   6   4  11       55.98       67.39     11.07 o 
   7   4  11        2.15        2.18      8.37 o 
   8   4  11       41.87       40.45     15.88 o 
   9   4  11       50.24       42.51     11.45 o 
  10   4  11       10.76        4.91     11.44 o 
 -11   5  11        7.20      -13.85     14.19 o 
 -10   5  11      121.12      127.12     18.25 o 
  -9   5  11       88.77       88.03     14.52 o 
  -8   5  11       16.55       17.01     12.71 o 
  -7   5  11      259.23      276.80     13.51 o 
  -6   5  11        0.02       -5.57      9.05 o 
  -5   5  11       38.40       49.94      7.84 o 
  -4   5  11        0.88       -1.04      5.79 o 
  -3   5  11       16.91       13.87      6.03 o 
  -2   5  11      196.51      194.55     12.08 o 
  -1   5  11      128.05      124.17      6.61 o 
   0   5  11      166.95      160.50     10.15 o 
   1   5  11       27.59       17.84      4.20 o 
   2   5  11       57.16       48.38      5.32 o 
   3   5  11      131.20      138.85     12.39 o 
   4   5  11       37.51       41.83      9.67 o 
   5   5  11        2.86       -8.79      6.71 o 
   6   5  11      137.88      146.71     12.08 o 
   7   5  11        1.02        3.93      8.41 o 
   8   5  11       12.25        7.50      9.73 o 
   9   5  11       14.91       24.38     11.93 o 
 -10   6  11        1.90        9.07     14.04 o 
  -9   6  11       91.94       97.06     15.89 o 
  -8   6  11      204.61      203.26     14.90 o 
  -7   6  11       63.57       59.83      9.96 o 
  -6   6  11        7.24       -3.12      7.89 o 
  -5   6  11      466.87      443.33     15.80 o 
  -4   6  11       32.23       26.28      7.90 o 
  -3   6  11       99.83      111.28      8.43 o 
  -2   6  11       64.80       69.67     10.73 o 
  -1   6  11      139.29      146.34     13.06 o 
   0   6  11      542.39      550.56     16.16 o 
   1   6  11      411.63      380.40     13.88 o 
   2   6  11      657.82      620.12     18.27 o 
   3   6  11       10.46        7.98      8.33 o 
   4   6  11      471.59      450.68     15.34 o 
   5   6  11       51.68       38.62      8.35 o 
   6   6  11      255.49      252.51     14.26 o 
   7   6  11       60.42       66.62     12.85 o 
   8   6  11       36.93       31.81     20.59 o 
   9   6  11        0.04       20.19     12.22 o 
  -9   7  11       14.79       13.22     24.19 o 
  -8   7  11       64.86       79.15     18.70 o 
  -7   7  11        7.27        9.29     10.36 o 
  -6   7  11      123.62      104.73     12.32 o 
  -5   7  11       75.11       82.81     11.17 o 
  -4   7  11      159.21      171.14     12.97 o 
  -3   7  11      150.46      156.95     25.89 o 
  -2   7  11       36.93       35.44      8.34 o 
  -1   7  11      107.63      111.41     13.09 o 
   0   7  11       49.15       49.41      8.79 o 
   1   7  11        0.76        6.28      8.98 o 
   2   7  11       69.45       61.30      9.10 o 
   3   7  11      429.18      411.05     28.22 o 
   4   7  11        3.04        7.93     14.18 o 
   5   7  11       75.79       57.87     12.28 o 
   6   7  11       49.95       44.93     12.77 o 
   7   7  11        1.12      -10.68     12.55 o 
   8   7  11        0.07       -4.79     13.21 o 
  -9   8  11       29.93        2.14     20.20 o 
  -8   8  11       49.36       47.46     15.57 o 
  -7   8  11       91.60       64.22     12.10 o 
  -6   8  11        0.01       -5.46      9.55 o 
  -5   8  11       23.76       39.95     10.59 o 
  -4   8  11       11.84        8.22      7.68 o 
  -3   8  11      107.74      118.91     16.07 o 
  -2   8  11       38.51       34.13      9.19 o 
  -1   8  11       39.17       37.10      9.45 o 
   0   8  11       24.20       34.92     17.62 o 
   1   8  11       38.07       37.87     13.25 o 
   2   8  11       52.19       58.79      9.76 o 
   3   8  11        6.10        9.77     10.13 o 
   4   8  11        0.01       -2.12     15.53 o 
   5   8  11       25.56       27.20     14.46 o 
   6   8  11        0.24       -4.59     12.27 o 
   7   8  11        0.06      -12.28     14.68 o 
  -7   9  11       63.31       73.75     14.47 o 
  -6   9  11        0.37       -4.37     11.80 o 
  -5   9  11       31.83       37.29     11.92 o 
  -4   9  11        5.75       -3.82     16.34 o 
  -3   9  11        0.59       -8.64      9.57 o 
  -2   9  11      120.23       87.93     14.43 o 
  -1   9  11       18.54       13.75     11.78 o 
   0   9  11       33.35       43.98     20.86 o 
   1   9  11       11.16       16.94     11.78 o 
   2   9  11        1.70       -0.97      9.30 o 
   3   9  11       39.02       42.94     18.92 o 
   4   9  11       11.55       14.70     18.56 o 
   5   9  11        0.00      -18.50     12.34 o 
   6   9  11       67.14       60.79     16.24 o 
  -6  10  11        4.78      -10.91     18.39 o 
  -5  10  11        4.93       14.19     15.69 o 
  -4  10  11        0.99       -7.08     13.96 o 
  -3  10  11       43.56       30.25     14.86 o 
  -2  10  11        5.48       -0.91     13.97 o 
  -1  10  11        5.61        4.33     15.32 o 
   0  10  11       12.02       13.07     21.93 o 
   1  10  11        2.60        6.00     35.77 o 
   2  10  11        1.89        3.72     12.48 o 
   3  10  11       13.78        8.24     12.47 o 
   4  10  11        4.60       -9.05     13.78 o 
  -3  11  11       18.50      -11.55     14.52 o 
  -2  11  11       18.41        1.85     14.27 o 
  -1  11  11       24.83       22.35     16.12 o 
   0  11  11        8.27       13.62     19.43 o 
   1  11  11        1.95        4.89     21.14 o 
 -12   0  12        1.74      -11.01     20.01 o 
 -10   0  12        0.62       -6.25     13.35 o 
  -8   0  12      213.68      200.89     14.99 o 
  -6   0  12       34.29       40.70     16.87 o 
  -4   0  12      132.81      128.43      7.99 o 
  -2   0  12       88.69       78.33      5.59 o 
   0   0  12     3256.12     3555.47     48.42 o 
   2   0  12      555.04      586.82     17.82 o 
   4   0  12        0.01       -2.34      5.30 o 
   6   0  12      221.96      183.09     15.63 o 
   8   0  12       13.02        1.71     11.71 o 
  10   0  12      242.38      362.19     35.92 o 
 -12   1  12        3.91       24.19     19.71 o 
 -11   1  12       10.60       13.40     17.70 o 
 -10   1  12        0.00      -12.43     10.05 o 
  -9   1  12       79.23       74.13     12.15 o 
  -8   1  12        0.05       -0.34      6.25 o 
  -7   1  12        2.08       -5.50      5.35 o 
  -6   1  12       77.71       92.44      6.95 o 
  -5   1  12      260.77      269.71      8.12 o 
  -4   1  12       10.52        6.08      3.47 o 
  -3   1  12        0.12        2.72      2.65 o 
  -2   1  12       67.79       67.04      5.12 o 
  -1   1  12      385.50      429.57      9.25 o 
   0   1  12      234.42      262.22      5.78 o 
   1   1  12       29.65       22.32      3.27 o 
   2   1  12     1473.16     1518.19     18.12 o 
   3   1  12      130.71      133.46      7.17 o 
   4   1  12      112.48      113.27     11.87 o 
   5   1  12     2087.96     2082.09     29.05 o 
   6   1  12      119.22      119.93     11.61 o 
   7   1  12      152.00      156.41     11.30 o 
   8   1  12        1.23        9.30      8.57 o 
   9   1  12       15.80       16.95     10.92 o 
  10   1  12        0.86        0.17     11.51 o 
 -12   2  12       12.96       29.65     20.31 o 
 -11   2  12       71.39      101.19     16.86 o 
 -10   2  12       29.05       19.64     10.52 o 
  -9   2  12        5.36       -9.74      8.32 o 
  -8   2  12      421.35      419.36     12.84 o 
  -7   2  12       95.23       80.10     10.37 o 
  -6   2  12       15.72       16.15      5.33 o 
  -5   2  12      271.14      300.58     11.28 o 
  -4   2  12      246.99      248.63     10.20 o 
  -3   2  12       25.20       17.54      4.56 o 
  -2   2  12      308.06      302.42      8.02 o 
  -1   2  12      204.56      197.56      6.90 o 
   0   2  12        5.85        5.75      2.42 o 
   1   2  12      280.94      277.10      6.24 o 
   2   2  12      347.70      374.24      7.74 o 
   3   2  12      381.79      396.31      9.01 o 
   4   2  12      247.11      217.76      8.04 o 
   5   2  12       40.73       30.11      9.91 o 
   6   2  12      712.24      737.58     17.41 o 
   7   2  12      249.06      265.16     16.21 o 
   8   2  12       26.28       48.64     10.80 o 
   9   2  12        5.97       -7.00     10.72 o 
  10   2  12       55.92       90.44     14.61 o 
 -11   3  12        0.02      -10.33     13.21 o 
 -10   3  12       14.74       10.98     12.30 o 
  -9   3  12       21.22       23.40      9.68 o 
  -8   3  12      409.58      415.08     20.18 o 
  -7   3  12      269.49      290.82     19.91 o 
  -6   3  12      376.25      354.96     13.12 o 
  -5   3  12       39.09       43.64      7.15 o 
  -4   3  12      340.85      351.97     11.83 o 
  -3   3  12        5.54        9.62      5.36 o 
  -2   3  12       71.25       78.18      5.43 o 
  -1   3  12      170.92      187.91      7.30 o 
   0   3  12       13.37        1.10      3.94 o 
   1   3  12        2.16        1.17      3.09 o 
   2   3  12       10.01       12.38      3.61 o 
   3   3  12       30.59       25.45      4.11 o 
   4   3  12       45.78       39.88      5.50 o 
   5   3  12        4.23       -2.53      6.12 o 
   6   3  12       39.27       19.21     10.74 o 
   7   3  12      356.24      385.84     15.96 o 
   8   3  12       63.56       40.41     10.61 o 
   9   3  12       33.72       38.36     11.49 o 
  10   3  12        0.79       -4.96     12.08 o 
 -11   4  12        8.93      -19.57     13.70 o 
 -10   4  12       15.47        7.05     13.34 o 
  -9   4  12       16.42       11.37     10.22 o 
  -8   4  12       15.12       13.56      9.38 o 
  -7   4  12       45.59       49.82      9.55 o 
  -6   4  12       13.93       -0.25      7.06 o 
  -5   4  12      166.80      198.61     11.95 o 
  -4   4  12       15.20        5.75      6.14 o 
  -3   4  12      327.93      333.76     12.15 o 
  -2   4  12      103.02      103.99      8.24 o 
  -1   4  12     1042.99     1069.08     42.82 o 
   0   4  12      122.52      113.06      8.06 o 
   1   4  12      238.29      226.25      7.73 o 
   2   4  12      886.93      902.60     13.96 o 
   3   4  12       26.61       21.71      4.75 o 
   4   4  12       91.37       91.66      8.94 o 
   5   4  12      185.26      195.37     12.18 o 
   6   4  12       25.38       17.80      8.37 o 
   7   4  12       46.47       40.33     11.13 o 
   8   4  12        7.08       -1.81      9.87 o 
   9   4  12       20.79       10.85     11.40 o 
 -11   5  12       10.48       21.68     17.06 o 
 -10   5  12       15.63       17.89     14.09 o 
  -9   5  12      291.64      284.92     21.09 o 
  -8   5  12      129.26      146.07     13.06 o 
  -7   5  12       67.62       68.73     13.28 o 
  -6   5  12        1.23        3.26      7.38 o 
  -5   5  12        4.99       -0.75      6.92 o 
  -4   5  12       88.99       78.59      8.77 o 
  -3   5  12       57.29       56.30      7.06 o 
  -2   5  12       26.67       27.13      7.06 o 
  -1   5  12       48.40       39.36      7.09 o 
   0   5  12      131.28      125.06      9.36 o 
   1   5  12        2.11        0.61      5.21 o 
   2   5  12        0.02       -5.61      5.25 o 
   3   5  12      639.26      638.08     21.22 o 
   4   5  12      477.92      506.41     18.36 o 
   5   5  12      168.58      205.67     12.62 o 
   6   5  12      345.25      323.94     14.60 o 
   7   5  12       41.92       45.58      9.95 o 
   8   5  12        0.00       -2.43     10.17 o 
   9   5  12       26.22       32.50     11.94 o 
 -10   6  12        0.13       -6.74     14.93 o 
  -9   6  12       51.58       35.05     13.33 o 
  -8   6  12      113.78      104.64     12.37 o 
  -7   6  12       89.56      119.31     16.01 o 
  -6   6  12        2.56        0.85      7.92 o 
  -5   6  12        0.00        5.93      7.72 o 
  -4   6  12      784.28      767.74     20.44 o 
  -3   6  12      612.60      634.28     19.37 o 
  -2   6  12       21.19       18.12      7.58 o 
  -1   6  12        0.55        2.36      6.60 o 
   0   6  12      319.00      266.49     12.10 o 
   1   6  12      393.41      433.02     12.73 o 
   2   6  12       50.98       43.97      7.14 o 
   3   6  12        6.02       17.79      9.55 o 
   4   6  12        3.42       -0.54      9.61 o 
   5   6  12      258.51      309.96     17.61 o 
   6   6  12       63.64       50.37     12.60 o 
   7   6  12       36.64       22.91     12.40 o 
   8   6  12        1.10        0.33     13.61 o 
  -9   7  12       64.47       75.37     16.18 o 
  -8   7  12       13.45        6.35     10.62 o 
  -7   7  12      253.83      266.78     17.24 o 
  -6   7  12       23.33        1.21     12.56 o 
  -5   7  12       62.33       71.94     16.51 o 
  -4   7  12       93.11       86.79     10.67 o 
  -3   7  12        5.42        9.27      7.65 o 
  -2   7  12        0.13        3.17      7.62 o 
  -1   7  12       29.44       19.89      8.36 o 
   0   7  12       38.90       41.69     12.46 o 
   1   7  12        8.00       11.45      7.55 o 
   2   7  12      111.23      131.95     13.40 o 
   3   7  12       91.00      113.59     13.56 o 
   4   7  12        9.41       -1.44     16.04 o 
   5   7  12        0.17       -7.89      9.98 o 
   6   7  12        3.15        5.05     12.20 o 
   7   7  12       24.71       32.18     14.93 o 
  -8   8  12        6.26       17.38     13.21 o 
  -7   8  12       42.70       23.86     11.95 o 
  -6   8  12       46.03       31.69     11.44 o 
  -5   8  12        0.50       -5.61      9.33 o 
  -4   8  12        1.23       -2.32      9.20 o 
  -3   8  12        4.09       18.06      9.25 o 
  -2   8  12      141.50      158.34     14.47 o 
  -1   8  12       86.45       64.15     10.75 o 
   0   8  12      335.85      344.43     25.98 o 
   1   8  12       15.09       14.34     10.62 o 
   2   8  12      206.31      208.02     14.07 o 
   3   8  12       10.51       25.41     11.91 o 
   4   8  12       22.59       28.52     11.70 o 
   5   8  12        0.25        6.82     12.10 o 
   6   8  12        1.12        9.77     15.10 o 
   7   8  12       17.29        4.25     14.87 o 
  -7   9  12       76.09       58.74     29.24 o 
  -6   9  12        6.48      -16.81     11.21 o 
  -5   9  12        3.23        7.58     16.60 o 
  -4   9  12        0.00        2.59     10.85 o 
  -3   9  12        3.01       14.61     10.37 o 
  -2   9  12      113.66      123.35     14.65 o 
  -1   9  12        6.00        2.64     12.02 o 
   0   9  12        0.20       -7.85     11.19 o 
   1   9  12       33.55       32.22     11.79 o 
   2   9  12       43.83       59.64     12.91 o 
   3   9  12        0.01        9.12     11.96 o 
   4   9  12        4.62       -8.78     12.73 o 
   5   9  12       11.17        8.81     23.68 o 
  -5  10  12        0.02      -10.42     14.70 o 
  -4  10  12      150.14      157.39     20.02 o 
  -3  10  12       23.21       -1.12     13.34 o 
  -2  10  12       63.31       68.05     15.88 o 
  -1  10  12       12.03       20.46     13.07 o 
   0  10  12       23.02       25.51     14.18 o 
   1  10  12       22.58       14.55     14.74 o 
   2  10  12        9.32       27.40     13.62 o 
   3  10  12        5.81       20.09     13.87 o 
   4  10  12       37.40       63.35     16.79 o 
  -1  11  12       34.06       42.07     26.13 o 
   0  11  12        1.58       -8.41     15.36 o 
  -9   0  13       49.56       38.52     26.92 o 
  -7   0  13      172.06      181.10     13.22 o 
  -5   0  13        0.73        1.93      8.47 o 
  -3   0  13      450.12      444.15     11.97 o 
  -1   0  13       12.64       15.72      5.27 o 
   1   0  13      182.67      175.75     13.35 o 
   3   0  13       43.96       35.97      9.31 o 
   5   0  13       34.35       32.01      9.12 o 
   7   0  13      240.16      210.09     17.75 o 
   9   0  13        9.73        5.30     13.62 o 
 -11   1  13       21.83       -3.99     20.46 o 
 -10   1  13        2.23      -12.28     20.41 o 
  -9   1  13        2.36      -12.05     11.76 o 
  -8   1  13       75.22       66.50     12.15 o 
  -7   1  13        0.62        0.49      5.65 o 
  -6   1  13       58.44       44.85      6.01 o 
  -5   1  13      111.38      111.87      8.82 o 
  -4   1  13       31.75       39.41      4.26 o 
  -3   1  13      979.69      958.36     17.71 o 
  -2   1  13      137.43      133.48      8.54 o 
  -1   1  13       25.99       23.90      7.28 o 
   0   1  13       10.20        3.41      2.69 o 
   1   1  13      747.65      853.58     11.44 o 
   2   1  13       13.46       11.66      3.50 o 
   3   1  13       64.43       74.65      7.22 o 
   4   1  13      157.18      145.84      7.62 o 
   5   1  13        1.48       12.57      6.06 o 
   6   1  13     1503.49     1579.62     26.16 o 
   7   1  13      257.55      258.09     13.79 o 
   8   1  13       10.75        1.70      8.51 o 
   9   1  13        2.51        4.67     10.55 o 
  10   1  13       10.58        3.08     12.41 o 
 -11   2  13        0.83        5.60     21.86 o 
 -10   2  13        5.97       -4.42     10.13 o 
  -9   2  13        2.83       -5.23      8.81 o 
  -8   2  13        0.69       -4.84      7.74 o 
  -7   2  13        0.91        6.15      7.58 o 
  -6   2  13       54.49       81.38     11.15 o 
  -5   2  13        4.88        6.08      5.95 o 
  -4   2  13      357.29      317.58     11.15 o 
  -3   2  13        0.89        3.95      3.93 o 
  -2   2  13      870.13      918.36     19.47 o 
  -1   2  13      731.23      748.09     14.98 o 
   0   2  13      209.69      227.17      7.12 o 
   1   2  13     1398.58     1516.43     16.48 o 
   2   2  13       80.23       86.77      5.08 o 
   3   2  13       16.79        8.58      4.08 o 
   4   2  13        0.68        0.43      4.98 o 
   5   2  13      171.01      179.44     16.82 o 
   6   2  13      290.81      326.63     12.64 o 
   7   2  13        7.93        6.76      7.72 o 
   8   2  13        7.97        4.75     10.53 o 
   9   2  13        1.64       -2.15     10.87 o 
  10   2  13       28.01       19.13     13.30 o 
 -11   3  13        0.82      -17.93     14.19 o 
 -10   3  13        4.47        0.51     12.58 o 
  -9   3  13       17.51        9.49     14.27 o 
  -8   3  13       33.11       24.28      9.32 o 
  -7   3  13       55.10       40.11      9.25 o 
  -6   3  13       93.93       80.14      9.30 o 
  -5   3  13       28.89        9.74      6.12 o 
  -4   3  13       57.05       72.69      7.86 o 
  -3   3  13      315.59      347.53     12.37 o 
  -2   3  13       18.22        7.70      4.23 o 
  -1   3  13      145.66      166.25      7.42 o 
   0   3  13      496.56      508.24     10.44 o 
   1   3  13       19.31       18.36      4.53 o 
   2   3  13      173.07      188.10      8.00 o 
   3   3  13      203.98      199.30      7.00 o 
   4   3  13        0.76        5.10      5.28 o 
   5   3  13       24.55       19.82      6.94 o 
   6   3  13     1880.55     1901.62     49.36 o 
   7   3  13        9.43       25.37      9.28 o 
   8   3  13       25.31       30.36     10.27 o 
   9   3  13        1.07        2.90     10.77 o 
 -11   4  13        4.74       -6.08     14.77 o 
 -10   4  13        9.92        0.14     12.74 o 
  -9   4  13        0.01        2.25      9.51 o 
  -8   4  13       35.15       45.50      9.91 o 
  -7   4  13        0.00       -3.74      8.15 o 
  -6   4  13        2.63        2.23      7.05 o 
  -5   4  13      488.82      465.38     15.32 o 
  -4   4  13      638.01      615.16     16.71 o 
  -3   4  13       46.60       48.95      8.35 o 
  -2   4  13      275.41      258.68     10.93 o 
  -1   4  13       48.75       57.30      7.69 o 
   0   4  13      229.08      261.31      9.18 o 
   1   4  13      203.85      203.20      8.19 o 
   2   4  13        7.59        5.47      4.62 o 
   3   4  13       35.57       31.83      7.43 o 
   4   4  13       42.07       33.58      7.43 o 
   5   4  13        8.17        4.95      7.27 o 
   6   4  13       18.10       30.71      8.65 o 
   7   4  13       67.29       47.40     10.04 o 
   8   4  13       88.10       78.38     12.73 o 
   9   4  13        3.08       -7.27     10.76 o 
 -10   5  13        6.16      -22.44     19.35 o 
  -9   5  13        0.49        2.11      9.95 o 
  -8   5  13       59.22       64.89     11.31 o 
  -7   5  13       25.68       25.44      9.23 o 
  -6   5  13       24.06       22.19      8.65 o 
  -5   5  13      178.06      195.59     12.54 o 
  -4   5  13        4.35        4.50      6.54 o 
  -3   5  13      165.31      175.50     19.53 o 
  -2   5  13      161.62      177.72     11.19 o 
  -1   5  13        1.78        2.41      6.26 o 
   0   5  13       14.29       10.14      6.23 o 
   1   5  13       29.13       34.97      6.16 o 
   2   5  13      661.28      702.15     15.90 o 
   3   5  13      756.04      778.16     20.18 o 
   4   5  13       11.91       19.31      9.13 o 
   5   5  13      343.36      289.50     17.45 o 
   6   5  13        5.39       -9.50     10.81 o 
   7   5  13       52.56       35.96     13.26 o 
   8   5  13       99.99      120.06     17.42 o 
   9   5  13        0.09       -1.78     14.37 o 
 -10   6  13        2.86       17.45     15.28 o 
  -9   6  13        1.72       -7.87     10.84 o 
  -8   6  13       17.91        3.86     10.52 o 
  -7   6  13        0.84        1.67      9.41 o 
  -6   6  13       37.83       37.97      9.96 o 
  -5   6  13      124.82      116.77     11.28 o 
  -4   6  13       87.07       78.37      9.78 o 
  -3   6  13        0.02       -6.47      7.13 o 
  -2   6  13      269.60      273.44     12.91 o 
  -1   6  13       12.00       15.88      7.20 o 
   0   6  13        2.53        4.24      7.06 o 
   1   6  13      259.13      252.98     10.64 o 
   2   6  13      213.90      223.65     13.55 o 
   3   6  13       43.37       56.78     11.01 o 
   4   6  13       18.58       -4.73      8.93 o 
   5   6  13        0.10        0.75     10.20 o 
   6   6  13       44.20       30.85     12.50 o 
   7   6  13       65.20       61.45     14.71 o 
   8   6  13       12.04       18.20     14.47 o 
  -9   7  13       51.57       31.46     15.49 o 
  -8   7  13       94.81       95.21     13.85 o 
  -7   7  13      201.51      225.98     16.21 o 
  -6   7  13       32.58       30.10     10.14 o 
  -5   7  13        6.50        2.24      8.66 o 
  -4   7  13        0.15       -3.75      8.37 o 
  -3   7  13      136.35      127.72     12.81 o 
  -2   7  13        2.25        2.60     11.00 o 
  -1   7  13      165.16      165.04     12.44 o 
   0   7  13      110.54       75.92     10.48 o 
   1   7  13      253.89      259.58     12.69 o 
   2   7  13        0.70      -11.15      7.44 o 
   3   7  13      186.92      220.43     24.62 o 
   4   7  13       94.37       98.29     17.38 o 
   5   7  13        1.39       -2.25     11.45 o 
   6   7  13       15.12       20.05     12.64 o 
   7   7  13        3.97       -6.99     20.41 o 
  -8   8  13       68.51       72.19     14.42 o 
  -7   8  13        3.39        2.72     11.81 o 
  -6   8  13        9.25        5.73     11.16 o 
  -5   8  13       22.09       15.03      9.81 o 
  -4   8  13        0.02        7.50      9.80 o 
  -3   8  13      584.07      592.45     20.30 o 
  -2   8  13      102.80      114.31     15.96 o 
  -1   8  13      180.68      184.64     14.39 o 
   0   8  13        3.92       -1.47      8.60 o 
   1   8  13      224.66      216.87     15.05 o 
   2   8  13        2.54        5.29      9.80 o 
   3   8  13       55.06       34.94     11.83 o 
   4   8  13       11.59        3.53     11.29 o 
   5   8  13        4.32        2.36     12.10 o 
   6   8  13        2.84        5.95     22.29 o 
  -7   9  13        7.13        3.08     13.40 o 
  -6   9  13       11.91       17.13     12.44 o 
  -5   9  13        7.39        6.24     12.18 o 
  -4   9  13       70.93       81.46     13.46 o 
  -3   9  13       36.28       31.85     11.11 o 
  -2   9  13       46.71       39.48     11.11 o 
  -1   9  13        0.73      -15.73     10.49 o 
   0   9  13        3.64       -4.70     11.84 o 
   1   9  13       69.87       79.76     12.11 o 
   2   9  13       14.85        6.16     20.37 o 
   3   9  13       83.28      106.57     22.99 o 
   4   9  13        0.21       -2.70     21.74 o 
   5   9  13        5.44        6.17     14.38 o 
  -5  10  13       16.98       15.52     13.67 o 
  -4  10  13        7.76      -12.55     14.08 o 
  -3  10  13       90.29       83.35     16.35 o 
  -2  10  13        5.69        5.23     13.60 o 
  -1  10  13        4.59       -6.07     17.92 o 
   0  10  13       25.23       47.11     15.62 o 
   1  10  13       25.95        6.17     11.18 o 
   2  10  13       19.99       -1.18     13.22 o 
   3  10  13       12.64        4.39     14.12 o 
 -10   0  14        0.27       13.86     21.84 o 
  -8   0  14      187.54      187.49     24.87 o 
  -6   0  14      334.91      334.44     13.96 o 
  -4   0  14        0.34       10.18      5.37 o 
  -2   0  14      212.48      258.34      8.11 o 
   0   0  14      213.49      216.19     13.87 o 
   2   0  14       24.55       19.90     11.03 o 
   4   0  14      146.03      185.10     13.58 o 
   6   0  14      102.70      111.64     14.35 o 
   8   0  14        1.80       11.94     12.16 o 
 -11   1  14        4.55        7.81     21.37 o 
 -10   1  14        4.89        6.25     15.10 o 
  -9   1  14       25.51       29.16     10.37 o 
  -8   1  14        2.31        1.54      7.76 o 
  -7   1  14       46.95       79.15     14.86 o 
  -6   1  14      111.62      124.17      9.81 o 
  -5   1  14        2.60       10.37      5.70 o 
  -4   1  14      151.09      156.83     15.10 o 
  -3   1  14      170.01      185.11      8.66 o 
  -2   1  14      262.36      257.32      7.96 o 
  -1   1  14       82.98       79.63      8.90 o 
   0   1  14       44.19       54.52      4.83 o 
   1   1  14      232.54      243.78      6.62 o 
   2   1  14      304.38      285.16      7.45 o 
   3   1  14      208.92      189.27      6.98 o 
   4   1  14      186.01      195.10      8.47 o 
   5   1  14       27.99       21.75      6.76 o 
   6   1  14       57.06       58.41      8.34 o 
   7   1  14      226.44      224.19     15.44 o 
   8   1  14       16.62       15.15      9.32 o 
   9   1  14        5.44       -0.99     11.31 o 
 -11   2  14       46.15       69.32     15.70 o 
 -10   2  14       14.42       -6.01     10.25 o 
  -9   2  14       43.56       45.48     13.60 o 
  -8   2  14        0.92       -6.31      8.33 o 
  -7   2  14      240.05      251.29     15.95 o 
  -6   2  14       29.93       18.50      7.60 o 
  -5   2  14      152.95      162.97     10.68 o 
  -4   2  14       82.04       95.31      8.27 o 
  -3   2  14      895.50      917.63     15.39 o 
  -2   2  14       64.78       46.82      5.18 o 
  -1   2  14      201.34      201.99      7.67 o 
   0   2  14       58.73       53.43      5.20 o 
   1   2  14       15.34       16.04      4.39 o 
   2   2  14      178.39      203.54      7.92 o 
   3   2  14      213.02      209.37      8.50 o 
   4   2  14        2.08        2.10      5.00 o 
   5   2  14        5.81        9.39      6.69 o 
   6   2  14      591.91      630.66     22.56 o 
   7   2  14        1.41       -2.80      7.99 o 
   8   2  14       62.46       24.75     10.73 o 
   9   2  14        3.61        0.94     11.20 o 
 -11   3  14       16.14       21.15     14.61 o 
 -10   3  14        2.20      -15.94     10.64 o 
  -9   3  14       20.56       28.13     10.55 o 
  -8   3  14       71.83       77.15     13.38 o 
  -7   3  14      150.10      152.77     12.14 o 
  -6   3  14       96.68       91.72      9.56 o 
  -5   3  14       27.51       12.23      7.20 o 
  -4   3  14       47.82       50.41     11.50 o 
  -3   3  14       20.34       12.12      5.88 o 
  -2   3  14      314.36      319.68     12.24 o 
  -1   3  14       51.33       60.65      5.98 o 
   0   3  14       91.66       95.80      7.06 o 
   1   3  14      196.98      199.78      9.04 o 
   2   3  14      286.57      279.04      9.77 o 
   3   3  14      120.14      121.14     11.29 o 
   4   3  14        1.73       -7.74      6.46 o 
   5   3  14      253.24      279.68     15.47 o 
   6   3  14      709.01      728.62     22.28 o 
   7   3  14       35.40       28.50      9.50 o 
   8   3  14        0.14        2.05      9.95 o 
   9   3  14        1.50      -13.00     11.29 o 
 -11   4  14        6.03      -15.44     15.75 o 
 -10   4  14        1.72       -7.22     13.55 o 
  -9   4  14       19.99       27.18     14.91 o 
  -8   4  14       22.52        3.49      9.13 o 
  -7   4  14       23.73       15.28      8.27 o 
  -6   4  14       88.43       73.83     11.51 o 
  -5   4  14      129.38      132.60     10.46 o 
  -4   4  14      150.62      133.50     10.55 o 
  -3   4  14        0.02       -0.03      6.02 o 
  -2   4  14       12.94        2.26      5.69 o 
  -1   4  14       71.53       70.18      8.33 o 
   0   4  14       30.02       25.97      5.16 o 
   1   4  14      232.28      210.35      8.30 o 
   2   4  14       86.87       82.02      9.27 o 
   3   4  14        0.52       -8.13      5.81 o 
   4   4  14       36.36       31.50      8.30 o 
   5   4  14       21.22       26.55     11.00 o 
   6   4  14        1.42        9.52     11.66 o 
   7   4  14       89.37       91.53     15.09 o 
   8   4  14       36.14       29.79     15.07 o 
   9   4  14       21.11       10.30     18.45 o 
 -10   5  14        3.57        3.35     16.40 o 
  -9   5  14       16.36       16.93     11.50 o 
  -8   5  14       15.05        5.45      9.82 o 
  -7   5  14       75.52       85.31     12.14 o 
  -6   5  14        4.59        9.04      9.05 o 
  -5   5  14       31.15       36.80      8.80 o 
  -4   5  14       16.60        1.32      7.06 o 
  -3   5  14        0.61       -8.93      6.51 o 
  -2   5  14       16.43       23.66      6.98 o 
  -1   5  14       81.09       65.70      8.79 o 
   0   5  14        8.97       -1.69      6.75 o 
   1   5  14       52.43       60.23      7.17 o 
   2   5  14       59.67       54.83      7.30 o 
   3   5  14      101.34      110.42     14.44 o 
   4   5  14       16.79       17.73     10.38 o 
   5   5  14       29.48       26.65     12.52 o 
   6   5  14       96.61       84.29     21.22 o 
   7   5  14       80.38       89.98     15.81 o 
   8   5  14        7.23       -6.08     16.17 o 
 -10   6  14        0.05        2.93     15.25 o 
  -9   6  14        0.58      -15.81     11.00 o 
  -8   6  14        1.16        0.63     10.18 o 
  -7   6  14        7.79        2.66      9.37 o 
  -6   6  14      228.57      258.25     15.04 o 
  -5   6  14       43.73       56.70     11.22 o 
  -4   6  14        7.54        6.47      6.86 o 
  -3   6  14      400.70      381.17     15.31 o 
  -2   6  14       29.83       28.81      7.87 o 
  -1   6  14       87.29       85.66     12.00 o 
   0   6  14      340.99      339.46     13.90 o 
   1   6  14      282.81      235.02     11.06 o 
   2   6  14      233.13      230.61     11.42 o 
   3   6  14        1.50       -6.12      9.05 o 
   4   6  14        9.83       10.24     10.05 o 
   5   6  14        0.23        8.56     11.12 o 
   6   6  14      168.24      170.74     18.00 o 
   7   6  14       10.86       -2.12     21.80 o 
  -9   7  14       12.84       30.07     23.44 o 
  -8   7  14       53.26       66.73     13.13 o 
  -7   7  14        8.96        6.92     10.62 o 
  -6   7  14        2.55        9.03      9.77 o 
  -5   7  14       10.78       21.17      9.89 o 
  -4   7  14        1.02       -0.20      9.05 o 
  -3   7  14      364.66      330.74     15.07 o 
  -2   7  14      417.42      430.86     16.27 o 
  -1   7  14      232.30      255.16     15.13 o 
   0   7  14        5.57        5.13      7.91 o 
   1   7  14      164.47      160.08     11.06 o 
   2   7  14      786.89      785.56     26.49 o 
   3   7  14       73.79       61.63     12.14 o 
   4   7  14        2.73        1.16     10.74 o 
   5   7  14        0.28       -5.39     11.28 o 
   6   7  14       38.84       36.20     14.73 o 
   7   7  14        0.04       -9.10     14.16 o 
  -8   8  14       71.19       68.60     14.74 o 
  -7   8  14        0.09       -1.83     11.80 o 
  -6   8  14       31.23       31.20     11.13 o 
  -5   8  14       13.29        6.61      9.82 o 
  -4   8  14      301.02      324.17     18.75 o 
  -3   8  14      209.18      209.21     15.27 o 
  -2   8  14      183.02      199.40     18.57 o 
  -1   8  14        0.27        6.96     12.24 o 
   0   8  14      139.99      135.17     13.23 o 
   1   8  14       30.94       17.52      9.36 o 
   2   8  14       56.28       63.12     13.03 o 
   3   8  14      161.26      190.48     18.47 o 
   4   8  14       73.78       78.38     14.57 o 
   5   8  14        0.20       -0.50     12.26 o 
   6   8  14       18.40       28.23     15.73 o 
  -6   9  14        2.59        4.10     14.78 o 
  -5   9  14       16.91       10.06     12.34 o 
  -4   9  14        0.74       -1.77     11.01 o 
  -3   9  14      213.25      245.38     17.46 o 
  -2   9  14        2.21       19.39     11.26 o 
  -1   9  14        2.52       -7.42     10.24 o 
   0   9  14        1.05       -4.01     12.57 o 
   1   9  14        7.31       21.35     10.13 o 
   2   9  14        0.93        8.79     12.25 o 
   3   9  14        5.48        0.98     14.14 o 
   4   9  14        2.17        5.05     19.01 o 
  -4  10  14        0.00        9.06     12.92 o 
  -3  10  14        8.71       26.82     14.81 o 
  -2  10  14       61.67       40.87     16.20 o 
  -1  10  14        2.11       -5.83     15.19 o 
   0  10  14       13.65        3.34     14.55 o 
   1  10  14        1.00       -7.50     13.28 o 
   2  10  14        4.25        7.21     14.14 o 
 -11   0  15      187.02      247.09     35.58 o 
  -9   0  15       35.34       23.89     22.65 o 
  -7   0  15       25.60       44.84     18.56 o 
  -5   0  15      377.19      386.04     27.52 o 
  -3   0  15      114.78       89.29     16.17 o 
  -1   0  15      944.60      974.86     24.94 o 
   1   0  15      153.12      169.23     11.02 o 
   3   0  15        2.10       -0.42      6.07 o 
   5   0  15        4.45       13.58      9.54 o 
   7   0  15        0.26        2.09     13.59 o 
   9   0  15       11.93       -6.65     14.27 o 
 -11   1  15        0.16      -21.77     16.44 o 
 -10   1  15       16.14       -1.63     13.59 o 
  -9   1  15        3.50       -0.93     13.00 o 
  -8   1  15       16.76       36.41     13.77 o 
  -7   1  15       57.11       40.87      8.55 o 
  -6   1  15       53.01       59.52     12.26 o 
  -5   1  15      177.12      164.43     15.39 o 
  -4   1  15      247.50      257.06     10.60 o 
  -3   1  15      618.60      615.58     12.37 o 
  -2   1  15       89.20       93.19      7.12 o 
  -1   1  15      165.37      174.75      6.79 o 
   0   1  15      360.51      384.12     12.04 o 
   1   1  15      170.25      177.70     12.38 o 
   2   1  15      536.85      522.98     11.35 o 
   3   1  15       13.87       11.13      5.11 o 
   4   1  15      145.57      131.79      9.65 o 
   5   1  15       46.45       38.43      7.48 o 
   6   1  15      373.73      396.26     13.85 o 
   7   1  15      207.45      218.34     13.46 o 
   8   1  15        3.19       -4.65      9.37 o 
   9   1  15        4.19        0.69     10.02 o 
 -11   2  15        8.33      -33.28     22.18 o 
 -10   2  15        7.25        5.93     14.28 o 
  -9   2  15        1.14       -6.51      9.14 o 
  -8   2  15        6.33        1.10      8.63 o 
  -7   2  15       31.95       20.86      8.21 o 
  -6   2  15       57.41       65.62      8.66 o 
  -5   2  15      126.28      159.37     14.61 o 
  -4   2  15      511.88      515.02     14.47 o 
  -3   2  15       41.22       36.80      5.44 o 
  -2   2  15      138.41      131.39     13.32 o 
  -1   2  15       11.60       10.68      4.30 o 
   0   2  15      480.25      451.14     10.35 o 
   1   2  15       11.56       20.07      4.96 o 
   2   2  15        0.15       -3.47      4.71 o 
   3   2  15        0.01       -0.86      6.61 o 
   4   2  15      264.40      246.18     10.96 o 
   5   2  15       10.30        9.51      6.77 o 
   6   2  15       26.67       39.75      8.35 o 
   7   2  15        0.74      -10.40      8.31 o 
   8   2  15       45.56       57.49     12.23 o 
   9   2  15        7.87       -0.63     12.00 o 
 -11   3  15       15.66      -10.75     22.87 o 
 -10   3  15        5.24      -20.88     13.92 o 
  -9   3  15       37.90       37.63     11.32 o 
  -8   3  15       62.73       46.93     10.49 o 
  -7   3  15       27.98       23.38      8.41 o 
  -6   3  15       64.54       57.57      9.19 o 
  -5   3  15        4.92        4.94      6.86 o 
  -4   3  15        2.51        5.34      6.53 o 
  -3   3  15       33.12       32.76      8.12 o 
  -2   3  15       96.00       97.96      8.86 o 
  -1   3  15       24.10       25.33      5.52 o 
   0   3  15      884.61      902.89     15.04 o 
   1   3  15        1.47       -2.59      4.56 o 
   2   3  15      258.24      237.40      9.01 o 
   3   3  15        2.51       -2.97      5.64 o 
   4   3  15       66.84       62.30      8.09 o 
   5   3  15      349.63      312.96     14.91 o 
   6   3  15       49.53       61.40     11.01 o 
   7   3  15      266.95      294.33     22.80 o 
   8   3  15        0.97        5.35     13.48 o 
   9   3  15        4.23        3.33     15.38 o 
 -10   4  15       31.00       24.69     12.15 o 
  -9   4  15        9.24       -2.44     11.28 o 
  -8   4  15       60.43       44.29     10.55 o 
  -7   4  15       32.67       52.20     11.49 o 
  -6   4  15        0.24       -4.95      7.61 o 
  -5   4  15        0.66       -2.70      6.98 o 
  -4   4  15       96.70       88.54      9.96 o 
  -3   4  15        0.68        4.50      6.51 o 
  -2   4  15      727.53      749.82     18.36 o 
  -1   4  15       92.62       96.05     13.37 o 
   0   4  15       34.39       30.71      6.37 o 
   1   4  15       18.36       16.66      5.47 o 
   2   4  15       94.74      127.40      8.12 o 
   3   4  15       66.24       74.37      8.27 o 
   4   4  15        6.81        8.46      7.82 o 
   5   4  15       77.28       73.45     14.08 o 
   6   4  15        0.65        0.25     12.84 o 
   7   4  15       69.84       88.80     22.44 o 
   8   4  15       20.72       25.93     14.73 o 
 -10   5  15        5.69       22.26     15.50 o 
  -9   5  15       33.35       40.05     12.36 o 
  -8   5  15        6.19      -11.25      9.31 o 
  -7   5  15      271.58      271.98     15.69 o 
  -6   5  15       43.04       36.04      9.87 o 
  -5   5  15      122.05      136.95     12.09 o 
  -4   5  15        5.62        4.54      8.26 o 
  -3   5  15      778.29      736.41     19.69 o 
  -2   5  15      812.25      722.80     19.18 o 
  -1   5  15       36.87       29.23      7.81 o 
   0   5  15       32.38       14.64     10.31 o 
   1   5  15        0.00       -7.69      5.89 o 
   2   5  15      167.20      165.68     12.50 o 
   3   5  15      194.48      198.68     13.66 o 
   4   5  15        5.55        0.92      9.75 o 
   5   5  15       18.07       21.91     14.23 o 
   6   5  15       41.56       50.51     14.56 o 
   7   5  15       54.87       49.62     18.94 o 
   8   5  15        1.47       19.01     21.71 o 
  -9   6  15        0.66      -12.45     11.36 o 
  -8   6  15       37.88       24.97     11.30 o 
  -7   6  15       30.71       14.78     10.17 o 
  -6   6  15       74.05       61.61     11.08 o 
  -5   6  15        0.42      -12.61      8.40 o 
  -4   6  15      224.34      261.99     15.87 o 
  -3   6  15        4.43       -1.21      7.64 o 
  -2   6  15      881.03      866.86     22.16 o 
  -1   6  15      128.58       96.54     10.98 o 
   0   6  15       64.30       67.63     14.05 o 
   1   6  15       16.36       15.01      6.93 o 
   2   6  15      321.59      310.68     14.45 o 
   3   6  15      196.27      195.15     20.14 o 
   4   6  15        1.59        7.64     22.99 o 
   5   6  15        5.02       14.55     16.53 o 
   6   6  15       39.94       66.58     15.63 o 
   7   6  15       91.24       65.38     16.05 o 
  -8   7  15        9.71        5.67     12.10 o 
  -7   7  15       10.84       18.05     11.17 o 
  -6   7  15        0.42      -12.01      9.65 o 
  -5   7  15       68.27       68.98     11.37 o 
  -4   7  15      175.18      147.51     13.90 o 
  -3   7  15        3.32        9.05      8.92 o 
  -2   7  15      252.78      282.76     23.56 o 
  -1   7  15       13.75        6.08      8.30 o 
   0   7  15       21.08       16.75     10.08 o 
   1   7  15      521.61      496.09     15.72 o 
   2   7  15       24.76       31.98      9.62 o 
   3   7  15        0.60        1.81     10.72 o 
   4   7  15        6.63       12.87     12.32 o 
   5   7  15       26.50       27.35     13.42 o 
   6   7  15       12.54      -13.16     13.29 o 
  -7   8  15        2.48       -2.06     12.22 o 
  -6   8  15        0.23        2.27     15.28 o 
  -5   8  15        0.91       -5.69     12.06 o 
  -4   8  15        1.22       -0.64     10.51 o 
  -3   8  15       26.31       17.66      9.71 o 
  -2   8  15       57.51       31.67     19.10 o 
  -1   8  15        0.50      -10.53      9.79 o 
   0   8  15       79.21       76.66     15.16 o 
   1   8  15       29.06       35.92     10.14 o 
   2   8  15       79.22       87.47     14.13 o 
   3   8  15       16.23       16.65     12.18 o 
   4   8  15        2.42       -9.71     12.79 o 
   5   8  15        1.35       -1.90     14.27 o 
  -6   9  15        0.11      -19.38     12.92 o 
  -5   9  15        1.90       -6.83     12.99 o 
  -4   9  15       48.50       33.29     12.32 o 
  -3   9  15       36.15       22.01     11.37 o 
  -2   9  15       49.59       39.61     11.90 o 
  -1   9  15       35.90       24.90     11.43 o 
   0   9  15        1.88        2.19     12.72 o 
   1   9  15        2.80       20.64     12.49 o 
   2   9  15       52.06       70.86     15.92 o 
   3   9  15      143.19      186.51     25.94 o 
   4   9  15        3.11        0.04     21.50 o 
  -3  10  15        7.27        1.19     12.55 o 
  -2  10  15       59.98       96.55     18.01 o 
  -1  10  15        8.46       -0.55     40.81 o 
   0  10  15        0.27      -11.89     13.92 o 
   1  10  15        0.67        3.49     13.27 o 
 -10   0  16        0.57        6.06     21.42 o 
  -8   0  16       14.66       29.44     19.84 o 
  -6   0  16       12.51       14.04     16.51 o 
  -4   0  16        9.95       -0.85     13.40 o 
  -2   0  16      726.94      739.65     22.04 o 
   0   0  16      346.58      343.52     16.01 o 
   2   0  16        0.94       13.50      8.77 o 
   4   0  16       84.44       71.31     10.79 o 
   6   0  16      217.73      218.51     18.16 o 
   8   0  16       13.86       -6.25     14.50 o 
 -11   1  16        0.09      -24.42     17.08 o 
 -10   1  16        2.46      -12.57     14.48 o 
  -9   1  16       33.79       18.04     14.22 o 
  -8   1  16        2.41       -4.53     12.53 o 
  -7   1  16       51.76       22.74     12.31 o 
  -6   1  16        0.06       -2.63      9.72 o 
  -5   1  16       44.49       46.31     11.70 o 
  -4   1  16      201.49      182.01     15.82 o 
  -3   1  16       90.61       86.18     13.02 o 
  -2   1  16      562.20      556.40     13.57 o 
  -1   1  16       44.49       34.11      6.10 o 
   0   1  16      246.87      247.86      9.69 o 
   1   1  16      225.51      241.18      8.48 o 
   2   1  16        6.96        6.44      4.98 o 
   3   1  16       29.20       24.96      6.40 o 
   4   1  16       12.40        7.23      7.43 o 
   5   1  16       11.60       15.92      8.56 o 
   6   1  16       29.80       25.01      8.16 o 
   7   1  16       25.74       16.96      9.12 o 
   8   1  16       12.36       -1.70      9.56 o 
   9   1  16        0.96      -13.69     10.82 o 
 -11   2  16       44.46       23.29     25.47 o 
 -10   2  16        0.96       10.53     14.48 o 
  -9   2  16       37.72       23.44     15.64 o 
  -8   2  16       20.04        1.63     12.01 o 
  -7   2  16       82.69       62.14     13.70 o 
  -6   2  16       39.86       39.09     13.05 o 
  -5   2  16      111.45      141.11     10.39 o 
  -4   2  16      316.58      346.53     20.68 o 
  -3   2  16       24.41       25.06      6.50 o 
  -2   2  16        0.41        1.01      4.93 o 
  -1   2  16      107.14       95.81      8.83 o 
   0   2  16       66.95       67.36      6.06 o 
   1   2  16        0.48       -4.51      4.81 o 
   2   2  16       17.22       21.51      6.88 o 
   3   2  16      280.04      281.34     11.03 o 
   4   2  16      230.46      227.67     13.39 o 
   5   2  16        8.46        0.36      8.20 o 
   6   2  16        9.19        2.18      9.52 o 
   7   2  16       17.99       10.94     10.20 o 
   8   2  16        0.05        3.67     12.14 o 
 -11   3  16        1.37      -10.71     22.99 o 
 -10   3  16       11.65       28.68     16.29 o 
  -9   3  16      111.09      108.76     17.76 o 
  -8   3  16        0.26       -2.05     10.72 o 
  -7   3  16        5.09       -2.21      8.83 o 
  -6   3  16       26.26       35.65      8.61 o 
  -5   3  16        1.04       -4.28      7.01 o 
  -4   3  16       14.17        2.68      6.94 o 
  -3   3  16      386.33      354.11     13.16 o 
  -2   3  16      146.32      146.53     10.44 o 
  -1   3  16      749.52      745.96     18.08 o 
   0   3  16      197.68      202.63      8.48 o 
   1   3  16       44.72       48.93      5.91 o 
   2   3  16       17.15       10.61      5.56 o 
   3   3  16      164.97      157.57     13.05 o 
   4   3  16        0.40        3.27      7.11 o 
   5   3  16       13.36        8.11      8.62 o 
   6   3  16      172.17      172.36     14.81 o 
   7   3  16        9.64       10.67     13.34 o 
   8   3  16        1.65        3.17     13.84 o 
 -10   4  16        4.03      -10.96     11.71 o 
  -9   4  16        0.50        3.83     14.51 o 
  -8   4  16       43.11       26.50     12.96 o 
  -7   4  16        0.00       -3.10      9.21 o 
  -6   4  16      142.11      159.70     12.71 o 
  -5   4  16        3.71      -12.40      8.27 o 
  -4   4  16       47.06       48.35      8.55 o 
  -3   4  16       58.07       57.65      8.79 o 
  -2   4  16     1042.56      960.16     21.58 o 
  -1   4  16       42.34       51.53     10.97 o 
   0   4  16       23.71       16.88      6.31 o 
   1   4  16       66.82       67.53      9.60 o 
   2   4  16       34.17       22.71      9.04 o 
   3   4  16      114.40      103.71     12.78 o 
   4   4  16       25.10       12.34      7.92 o 
   5   4  16       15.99       -8.35     10.97 o 
   6   4  16       34.71       40.87     13.42 o 
   7   4  16       12.46        0.19     13.22 o 
   8   4  16       12.98       20.79     15.35 o 
 -10   5  16        5.03        2.45     12.85 o 
  -9   5  16       17.34       15.16     11.35 o 
  -8   5  16       18.19       15.25     12.27 o 
  -7   5  16        6.17        7.36      9.61 o 
  -6   5  16      155.51      167.57     13.48 o 
  -5   5  16       24.07       23.14      9.38 o 
  -4   5  16      113.00       85.40     10.82 o 
  -3   5  16      422.19      422.66     15.84 o 
  -2   5  16      262.18      279.70     13.03 o 
  -1   5  16      281.41      256.00     12.50 o 
   0   5  16       63.82       55.10      7.97 o 
   1   5  16      267.15      278.79     11.55 o 
   2   5  16      120.25      148.30     12.16 o 
   3   5  16      233.11      220.59     20.67 o 
   4   5  16       45.95       42.71     12.24 o 
   5   5  16      146.54      215.90     30.16 o 
   6   5  16       54.42       57.89     15.19 o 
   7   5  16       18.43       -1.60     16.00 o 
  -9   6  16       18.70       25.52     12.35 o 
  -8   6  16        6.26        7.86     11.33 o 
  -7   6  16       14.04       11.83     10.71 o 
  -6   6  16       17.54        7.32      9.67 o 
  -5   6  16       98.79       96.79     11.85 o 
  -4   6  16       24.67       28.57      9.64 o 
  -3   6  16      209.89      237.15     14.87 o 
  -2   6  16        9.58       15.82      8.61 o 
  -1   6  16       18.25       22.31      8.62 o 
   0   6  16       31.53       20.26      7.44 o 
   1   6  16       40.49       21.68      7.73 o 
   2   6  16       15.91       11.25      9.03 o 
   3   6  16        0.01        0.25     10.89 o 
   4   6  16        0.12       -1.71     10.59 o 
   5   6  16       88.08       71.81     15.19 o 
   6   6  16       12.33       10.18     12.97 o 
   7   6  16       35.94       41.20     15.64 o 
  -8   7  16        9.36        5.68     12.69 o 
  -7   7  16        0.96       -4.78     11.31 o 
  -6   7  16        5.33       -8.58     10.14 o 
  -5   7  16        3.19        2.90     10.65 o 
  -4   7  16        0.07       17.04     10.01 o 
  -3   7  16        0.09       -8.79      9.23 o 
  -2   7  16      163.45      171.35     13.67 o 
  -1   7  16       44.74       19.36      9.70 o 
   0   7  16       44.04       24.31     10.09 o 
   1   7  16      112.84      148.96     11.52 o 
   2   7  16       74.35       83.79     12.79 o 
   3   7  16        0.56        2.59     11.48 o 
   4   7  16        5.50        9.99     12.54 o 
   5   7  16        6.54       -4.75     12.71 o 
   6   7  16        1.82        9.51     14.88 o 
  -7   8  16       23.01       44.07     13.33 o 
  -6   8  16        3.30        4.37      9.92 o 
  -5   8  16       20.78       12.45     12.03 o 
  -4   8  16      252.08      293.90     28.21 o 
  -3   8  16       14.97       19.70     10.48 o 
  -2   8  16        2.49      -12.34      9.62 o 
  -1   8  16       31.28       10.28     10.41 o 
   0   8  16       90.38      100.16     12.94 o 
   1   8  16        8.72       -2.30      9.52 o 
   2   8  16        0.57        1.47     11.58 o 
   3   8  16        0.13        9.87     12.87 o 
   4   8  16        7.44       19.26     19.73 o 
  -5   9  16        2.01      -16.19     14.85 o 
  -4   9  16        2.85       -3.40     11.36 o 
  -3   9  16      121.03      155.61     19.29 o 
  -2   9  16        2.83       -5.12     17.56 o 
  -1   9  16        5.07      -14.40     10.94 o 
   0   9  16        8.96       16.14     13.66 o 
   1   9  16       34.04       75.66     38.01 o 
   2   9  16      254.19      201.68     20.41 o 
   3   9  16        0.37       24.27     14.51 o 
 -11   0  17       18.84       41.98     24.74 o 
  -9   0  17        0.01       13.40     21.46 o 
  -7   0  17      154.80      130.20     24.15 o 
  -5   0  17        2.31       -1.66     16.25 o 
  -3   0  17      533.25      558.35     20.08 o 
  -1   0  17      705.07      676.72     39.63 o 
   1   0  17      298.99      356.59     17.15 o 
   3   0  17      106.75      113.55     13.23 o 
   5   0  17       21.03       18.90     16.60 o 
   7   0  17       11.70        7.01     13.02 o 
 -11   1  17        5.05       -1.11     17.83 o 
 -10   1  17        1.24       -3.88     15.61 o 
  -9   1  17        7.35       -4.77     14.10 o 
  -8   1  17       36.30       27.31     14.25 o 
  -7   1  17       39.60       18.62     13.07 o 
  -6   1  17      162.74      139.35     16.98 o 
  -5   1  17       81.20       72.27     13.45 o 
  -4   1  17       20.84       18.05     10.53 o 
  -3   1  17       10.91       14.17      7.01 o 
  -2   1  17      877.08      816.37     16.92 o 
  -1   1  17       11.38       11.48      5.73 o 
   0   1  17       21.01       16.04      6.12 o 
   1   1  17        4.90        3.53      5.73 o 
   2   1  17       62.05       59.08      7.47 o 
   3   1  17       89.97      101.81      8.62 o 
   4   1  17       22.47       10.41      7.81 o 
   5   1  17        6.61       -7.03      8.31 o 
   6   1  17       52.28       63.72     11.48 o 
   7   1  17      142.87      138.57     14.51 o 
   8   1  17        0.11       -5.73     11.58 o 
 -10   2  17        0.06       15.26     15.86 o 
  -9   2  17        5.25        4.34     15.02 o 
  -8   2  17       18.79       22.88     14.84 o 
  -7   2  17      343.81      315.06     25.40 o 
  -6   2  17       10.43       14.18     11.63 o 
  -5   2  17      257.17      275.46     32.08 o 
  -4   2  17       55.64       65.44     12.31 o 
  -3   2  17      105.55      100.97     13.44 o 
  -2   2  17       59.53       60.91      8.28 o 
  -1   2  17       92.38      113.03      9.25 o 
   0   2  17       42.00       44.73      5.92 o 
   1   2  17       15.67        1.34      5.27 o 
   2   2  17        2.30       -5.46      5.36 o 
   3   2  17        3.12       -0.38      6.41 o 
   4   2  17        4.18       -2.49      8.30 o 
   5   2  17       20.35       14.16     18.25 o 
   6   2  17        0.04        5.82     10.06 o 
   7   2  17       10.95        2.87     10.88 o 
   8   2  17        0.01       -6.27     12.50 o 
 -10   3  17        0.39       -6.62     31.08 o 
  -9   3  17       13.36      -10.97     14.22 o 
  -8   3  17       51.53       36.23     15.51 o 
  -7   3  17       20.90        1.73     12.31 o 
  -6   3  17       22.70       25.59      9.35 o 
  -5   3  17       90.02      121.73     10.84 o 
  -4   3  17      256.51      285.69     25.21 o 
  -3   3  17     1058.02     1068.57     22.81 o 
  -2   3  17       96.06      109.86      9.97 o 
  -1   3  17      328.15      309.70     11.08 o 
   0   3  17        2.69       -1.24      5.12 o 
   1   3  17       99.25       97.62      7.70 o 
   2   3  17      157.20      178.56     16.51 o 
   3   3  17       83.34       76.14      8.86 o 
   4   3  17       84.90       58.21     10.48 o 
   5   3  17       48.75       76.96     11.54 o 
   6   3  17        0.40        7.16     10.28 o 
   7   3  17        0.42        5.61     13.19 o 
   8   3  17        0.63       -3.87     14.64 o 
 -10   4  17        2.46       26.08     16.68 o 
  -9   4  17       70.15       68.17     17.26 o 
  -8   4  17        0.60       -5.77     10.06 o 
  -7   4  17        3.17        0.01      9.89 o 
  -6   4  17        3.16       -5.15      8.16 o 
  -5   4  17        2.91       -4.55      7.52 o 
  -4   4  17       62.93       65.31      9.61 o 
  -3   4  17      758.57      772.98     20.03 o 
  -2   4  17        3.63       -5.13      7.39 o 
  -1   4  17       93.93       97.79     10.10 o 
   0   4  17        0.39        0.96      7.53 o 
   1   4  17       87.14       89.08      8.47 o 
   2   4  17      522.90      475.17     15.83 o 
   3   4  17       70.31       77.72     12.00 o 
   4   4  17        0.00       -0.58      7.60 o 
   5   4  17       52.47       58.50     13.59 o 
   6   4  17       48.58       68.11     16.16 o 
   7   4  17       68.01       59.80     15.94 o 
  -9   5  17        0.93       -3.13     11.99 o 
  -8   5  17        0.18       -0.63     10.84 o 
  -7   5  17        4.94       -9.50      9.79 o 
  -6   5  17       68.50       73.37     11.79 o 
  -5   5  17        0.68       14.91     10.70 o 
  -4   5  17      113.64      119.72     25.32 o 
  -3   5  17       81.28       95.66     11.61 o 
  -2   5  17       23.25       27.60      8.26 o 
  -1   5  17        3.17       -1.44      7.86 o 
   0   5  17       81.70       83.71      8.74 o 
   1   5  17       87.23       90.51      9.25 o 
   2   5  17      256.35      276.09     14.87 o 
   3   5  17       29.87       18.33      8.75 o 
   4   5  17      107.89      158.79     13.67 o 
   5   5  17       15.07        7.65     12.58 o 
   6   5  17       18.19       14.73     13.91 o 
   7   5  17       15.76       16.74     14.95 o 
  -9   6  17        9.75      -14.69     12.42 o 
  -8   6  17       68.00       58.45     12.99 o 
  -7   6  17       92.42      114.03     24.59 o 
  -6   6  17       22.47       26.36     10.74 o 
  -5   6  17        1.79       -4.53      9.42 o 
  -4   6  17      120.47      121.04     12.93 o 
  -3   6  17       80.87       75.09     11.40 o 
  -2   6  17       16.27       20.32      9.15 o 
  -1   6  17        1.25       -2.58      9.82 o 
   0   6  17       31.61       38.96      8.31 o 
   1   6  17        1.16        4.19      7.16 o 
   2   6  17       13.06       11.69      8.96 o 
   3   6  17        0.13        2.75      9.30 o 
   4   6  17       22.70        1.91     13.72 o 
   5   6  17        2.69        6.91     13.29 o 
   6   6  17       62.89       56.33     16.64 o 
  -8   7  17       48.39       50.56     14.41 o 
  -7   7  17        0.44      -10.03     13.55 o 
  -6   7  17       38.59       24.01     11.36 o 
  -5   7  17        1.44       -2.93     11.15 o 
  -4   7  17      160.71      194.37     15.71 o 
  -3   7  17      299.09      288.88     29.97 o 
  -2   7  17      127.40      126.32     13.23 o 
  -1   7  17       19.86       13.23     10.16 o 
   0   7  17      123.95      114.80     11.06 o 
   1   7  17        0.83       -5.68      9.09 o 
   2   7  17       93.34       78.46     22.91 o 
   3   7  17       15.60       21.34     13.39 o 
   4   7  17        6.15        2.04     13.17 o 
   5   7  17       21.56       35.30     17.66 o 
  -6   8  17        8.81       -7.46     13.60 o 
  -5   8  17        0.01       -8.39     11.06 o 
  -4   8  17        1.08       -0.20     16.49 o 
  -3   8  17        2.97       -3.41     10.18 o 
  -2   8  17       39.27       59.43     12.41 o 
  -1   8  17        3.05      -11.29      9.92 o 
   0   8  17       79.80       91.02     14.45 o 
   1   8  17       12.96       11.83     10.82 o 
   2   8  17       45.37       39.21     13.88 o 
   3   8  17       54.47       35.77     15.24 o 
   4   8  17        0.02       -7.20     13.97 o 
  -4   9  17       15.99       22.02     16.65 o 
  -3   9  17       11.97       19.81     12.49 o 
  -2   9  17       73.18       54.11     12.86 o 
  -1   9  17        0.21        4.01     11.50 o 
   0   9  17        0.12      -14.22      9.48 o 
   1   9  17      104.60      106.41     17.22 o 
   2   9  17        0.61      -18.90     12.60 o 
 -10   0  18        0.48      -35.96     23.98 o 
  -8   0  18       93.28       67.62     24.36 o 
  -6   0  18       54.72       39.55     19.15 o 
  -4   0  18      601.02      658.34     36.01 o 
  -2   0  18        0.06        1.56      8.26 o 
   0   0  18       20.01       18.47     10.24 o 
   2   0  18      522.30      524.81     20.80 o 
   4   0  18        6.43       -1.96     15.14 o 
   6   0  18       27.02       16.60     19.45 o 
   8   0  18       63.72       59.26     24.74 o 
 -10   1  18        0.00       15.42     16.98 o 
  -9   1  18       12.65       18.50     14.64 o 
  -8   1  18       68.87       57.85     16.63 o 
  -7   1  18        0.88       -8.70     12.08 o 
  -6   1  18        0.63        8.78     11.51 o 
  -5   1  18        3.16       -2.43     10.44 o 
  -4   1  18       27.50       17.11     10.89 o 
  -3   1  18     1220.90     1261.83     26.13 o 
  -2   1  18      309.23      313.98     12.16 o 
  -1   1  18      487.10      439.95     13.89 o 
   0   1  18       66.80       62.49      7.76 o 
   1   1  18       34.32       26.59      6.69 o 
   2   1  18       77.36       81.93     13.36 o 
   3   1  18       27.71       22.98     10.04 o 
   4   1  18        7.31       -4.51      9.97 o 
   5   1  18       20.59       38.47     12.85 o 
   6   1  18       37.16       31.07     14.06 o 
   7   1  18        0.30       -9.78     30.23 o 
   8   1  18        3.20        0.95     16.53 o 
 -10   2  18        3.11      -22.28     15.63 o 
  -9   2  18       19.21        1.66     13.69 o 
  -8   2  18      142.35      143.54     18.65 o 
  -7   2  18        3.54       -8.07     12.31 o 
  -6   2  18      117.22      128.24     17.32 o 
  -5   2  18       12.09        2.85     10.86 o 
  -4   2  18       81.92       56.27     13.00 o 
  -3   2  18      388.65      337.48     19.41 o 
  -2   2  18      782.39      780.74     20.98 o 
  -1   2  18        5.88        5.18      6.18 o 
   0   2  18       36.24       14.79      6.57 o 
   1   2  18      480.94      508.74     14.68 o 
   2   2  18      456.66      470.50     14.28 o 
   3   2  18       73.55       78.02     10.46 o 
   4   2  18       57.20       55.56     14.09 o 
   5   2  18       13.29       11.60      9.61 o 
   6   2  18        0.84       -7.23     12.33 o 
   7   2  18        1.60        5.16     11.50 o 
   8   2  18       32.30       14.42     13.65 o 
 -10   3  18        0.00        1.21     24.08 o 
  -9   3  18       17.44       16.33     14.53 o 
  -8   3  18        0.77        1.32     13.52 o 
  -7   3  18        2.95       -6.12     12.11 o 
  -6   3  18       81.19       70.44     15.02 o 
  -5   3  18      142.92      185.55     18.94 o 
  -4   3  18       12.25       21.16     11.52 o 
  -3   3  18      366.26      324.28     23.74 o 
  -2   3  18      886.72      920.55     28.97 o 
  -1   3  18       19.85       17.08      8.14 o 
   0   3  18       48.94       47.85     11.99 o 
   1   3  18       60.37       56.21      6.90 o 
   2   3  18      162.21      167.10     11.49 o 
   3   3  18      471.18      408.77     14.08 o 
   4   3  18       82.78       89.88     12.42 o 
   5   3  18       44.35       33.19     11.01 o 
   6   3  18        0.02      -16.83     18.27 o 
   7   3  18        1.04       -5.63     23.76 o 
  -9   4  18       86.55       94.75     36.77 o 
  -8   4  18       10.18        6.49     14.32 o 
  -7   4  18       44.22       39.62     15.23 o 
  -6   4  18       41.28       41.03     14.25 o 
  -5   4  18       27.55       27.56     13.01 o 
  -4   4  18      131.75      155.65     62.88 o 
  -3   4  18        3.56       -4.07      9.99 o 
  -2   4  18        8.96       14.17      8.29 o 
  -1   4  18       28.38       21.84      6.87 o 
   0   4  18       18.21        5.63      6.72 o 
   1   4  18      206.98      184.11     14.63 o 
   2   4  18        0.33        0.08      7.23 o 
   3   4  18       13.98       21.31      8.22 o 
   4   4  18       31.09       15.71      9.87 o 
   5   4  18       33.06       43.49     35.11 o 
   6   4  18        8.65        5.20     16.17 o 
   7   4  18        9.66       -4.73     14.65 o 
  -9   5  18        0.00        3.17     16.91 o 
  -8   5  18       23.82        3.24     15.29 o 
  -7   5  18        6.75      -12.80     10.00 o 
  -6   5  18        3.29       -8.64      9.39 o 
  -5   5  18       12.16        7.74      9.61 o 
  -4   5  18       81.39       72.30     11.46 o 
  -3   5  18      506.39      470.44     17.00 o 
  -2   5  18      122.80       96.46     11.23 o 
  -1   5  18        7.80       -1.56      7.88 o 
   0   5  18        6.86        3.94      7.01 o 
   1   5  18        2.51       -0.68      6.93 o 
   2   5  18        0.90       -4.52      8.62 o 
   3   5  18       17.37        6.91      9.24 o 
   4   5  18       72.77       57.50     11.51 o 
   5   5  18        0.13        5.34     13.44 o 
   6   5  18        3.25       -4.72     14.55 o 
  -8   6  18       75.50       80.68     14.35 o 
  -7   6  18        6.56        4.46     11.21 o 
  -6   6  18        0.88        1.96     10.51 o 
  -5   6  18      128.96      132.73     13.38 o 
  -4   6  18       75.10       77.02     15.31 o 
  -3   6  18       62.46       60.10     11.11 o 
  -2   6  18       91.96      106.13     12.44 o 
  -1   6  18      247.30      279.29     18.96 o 
   0   6  18        0.81      -10.93      7.29 o 
   1   6  18        2.88       -4.01      7.57 o 
   2   6  18      117.68      121.36     15.85 o 
   3   6  18       21.01        6.72      9.80 o 
   4   6  18        0.50       -0.49     14.04 o 
   5   6  18        0.48      -16.55     13.72 o 
  -7   7  18        7.77      -13.01     12.32 o 
  -6   7  18       31.87       46.23     13.07 o 
  -5   7  18       69.81       47.89     12.90 o 
  -4   7  18        2.24        2.34     11.88 o 
  -3   7  18       32.49       38.27     11.40 o 
  -2   7  18        5.29        4.13     10.18 o 
  -1   7  18        1.34       -8.79      9.73 o 
   0   7  18        1.79       -8.56      9.30 o 
   1   7  18       29.91       19.33     10.53 o 
   2   7  18        0.54      -14.58      9.72 o 
   3   7  18        5.63        6.74     13.30 o 
   4   7  18        1.67       -6.20     23.31 o 
  -6   8  18        0.01      -12.89     15.49 o 
  -5   8  18        2.43      -10.74     12.14 o 
  -4   8  18        0.44       -7.35     11.53 o 
  -3   8  18        0.00       -1.33     11.02 o 
  -2   8  18       28.39       25.49     11.82 o 
  -1   8  18        8.45       -8.33     11.39 o 
   0   8  18        0.84      -11.47      9.14 o 
   1   8  18        6.69        6.29     10.61 o 
   2   8  18       11.34        0.28     14.28 o 
   3   8  18        2.24       -1.41     13.72 o 
  -3   9  18       17.72       12.11     12.57 o 
  -2   9  18        0.16      -14.82     12.17 o 
  -1   9  18       14.66      -10.22     11.75 o 
   0   9  18       18.22       38.75     12.78 o 
  -9   0  19        6.30       -0.30     23.25 o 
  -7   0  19      434.51      336.72     31.74 o 
  -5   0  19       51.92       62.50     20.48 o 
  -3   0  19     1963.55     2039.86     43.37 o 
  -1   0  19       47.94       44.09     12.78 o 
   1   0  19       25.69        8.36      9.56 o 
   3   0  19      471.78      453.19     31.27 o 
   5   0  19        8.91      -11.95     16.34 o 
   7   0  19      180.74      197.48     31.40 o 
 -10   1  19        1.88      -22.15     16.58 o 
  -9   1  19        9.34        6.83     21.18 o 
  -8   1  19       31.83       37.13     19.43 o 
  -7   1  19        1.41       -2.66     13.33 o 
  -6   1  19       20.66       25.07     13.28 o 
  -5   1  19       53.49       42.19     12.86 o 
  -4   1  19      318.06      327.10     19.73 o 
  -3   1  19        2.25       16.58      8.41 o 
  -2   1  19     3090.67     3214.51     41.18 o 
  -1   1  19      206.78      214.38     18.58 o 
   0   1  19        7.01        1.87      6.60 o 
   1   1  19       77.54       89.08      8.82 o 
   2   1  19      498.14      509.37     14.92 o 
   3   1  19        1.34        4.59     10.14 o 
   4   1  19       34.67       29.06     12.02 o 
   5   1  19        6.35       12.89     12.47 o 
   6   1  19        0.95        9.62     25.02 o 
   7   1  19       11.20      -10.21     14.80 o 
 -10   2  19        0.01      -14.63     16.22 o 
  -9   2  19        4.03       12.63     15.56 o 
  -8   2  19        0.28        2.69     19.30 o 
  -7   2  19       63.25       73.25     15.92 o 
  -6   2  19        0.25      -17.69     11.79 o 
  -5   2  19        2.76       -8.16     10.78 o 
  -4   2  19      104.42      113.86     15.56 o 
  -3   2  19       74.29       86.57     16.87 o 
  -2   2  19       60.92       82.45     10.60 o 
  -1   2  19        9.51       -1.61      6.70 o 
   0   2  19      511.10      495.92     15.00 o 
   1   2  19      173.83      151.74     10.54 o 
   2   2  19      334.57      310.26     14.61 o 
   3   2  19      172.20      148.72     21.22 o 
   4   2  19       31.28       24.62     14.91 o 
   5   2  19       27.50       27.81     12.83 o 
   6   2  19       12.33       31.62     14.18 o 
   7   2  19       52.35       77.39     17.86 o 
  -9   3  19        5.16       -0.99     15.82 o 
  -8   3  19        0.02       -7.27     14.04 o 
  -7   3  19        0.71       -5.42     13.19 o 
  -6   3  19       35.94       43.67     15.02 o 
  -5   3  19       42.08       27.46     13.20 o 
  -4   3  19      113.18      131.62     16.72 o 
  -3   3  19       21.98       21.95     11.12 o 
  -2   3  19      863.62      862.23     45.37 o 
  -1   3  19        5.21        9.13      7.97 o 
   0   3  19      200.45      209.94     14.11 o 
   1   3  19        0.01       -2.36      7.03 o 
   2   3  19       41.64       23.96      8.60 o 
   3   3  19        0.47       10.28      8.96 o 
   4   3  19       90.01       73.81     14.72 o 
   5   3  19        0.47       -6.90     10.67 o 
   6   3  19        8.23       31.82     11.66 o 
   7   3  19       55.90       51.78     17.76 o 
  -9   4  19       17.20       -2.96     22.55 o 
  -8   4  19        5.57        0.39     15.12 o 
  -7   4  19      151.54      152.80     22.87 o 
  -6   4  19        7.89       -1.71     13.59 o 
  -5   4  19       10.67        9.56     12.45 o 
  -4   4  19        2.80       10.58     12.35 o 
  -3   4  19      130.15      138.84     16.83 o 
  -2   4  19      115.78      111.87     15.65 o 
  -1   4  19        0.08       -5.07      9.37 o 
   0   4  19        0.49        6.75      8.35 o 
   1   4  19        3.07        7.79      7.55 o 
   2   4  19       58.43       59.87     14.85 o 
   3   4  19      171.68      186.49     12.53 o 
   4   4  19       40.64       16.82     10.33 o 
   5   4  19       14.16       10.62     11.33 o 
   6   4  19       46.67       45.64     15.71 o 
  -8   5  19        0.29        1.21     15.58 o 
  -7   5  19        0.02      -11.20     13.83 o 
  -6   5  19       72.42       37.56     15.31 o 
  -5   5  19       86.09       87.11     16.40 o 
  -4   5  19      263.96      251.60     21.42 o 
  -3   5  19      146.07      180.39     18.77 o 
  -2   5  19       21.68       13.28     11.82 o 
  -1   5  19        5.84        4.57      7.55 o 
   0   5  19        0.91        2.41      7.46 o 
   1   5  19        1.33       13.16      8.02 o 
   2   5  19        2.28        5.90      9.93 o 
   3   5  19       85.73       83.54     12.09 o 
   4   5  19        0.09       -8.43     13.59 o 
   5   5  19        2.20        6.77     14.27 o 
   6   5  19       35.76       37.22     16.02 o 
  -8   6  19        5.35       -3.79     16.92 o 
  -7   6  19        5.48       18.34     15.71 o 
  -6   6  19       36.78       32.58     16.27 o 
  -5   6  19       33.41       37.77     20.58 o 
  -4   6  19        1.20        9.80     10.27 o 
  -3   6  19        0.38       13.00     14.19 o 
  -2   6  19       76.25       59.77     11.01 o 
  -1   6  19       53.93       53.24     11.17 o 
   0   6  19        1.15      -11.83      7.89 o 
   1   6  19       60.73       56.43     11.44 o 
   2   6  19       23.39       17.87     10.90 o 
   3   6  19        2.47       -6.38     15.53 o 
   4   6  19        7.24       10.48     13.91 o 
   5   6  19        7.29       34.42     15.60 o 
  -6   7  19        6.20       -6.03     15.70 o 
  -5   7  19       40.91       40.58     12.88 o 
  -4   7  19        4.92       -1.30     17.60 o 
  -3   7  19       30.03       22.32     17.60 o 
  -2   7  19       49.21       48.16     13.06 o 
  -1   7  19        0.95       -9.15     11.67 o 
   0   7  19        0.49       -8.26     11.75 o 
   1   7  19        0.00       -8.86     13.81 o 
   2   7  19        4.28       -7.12     10.75 o 
   3   7  19       46.54       55.87     16.44 o 
   4   7  19        8.59       32.70     14.85 o 
  -5   8  19       24.08       23.83     13.58 o 
  -4   8  19        1.03       -9.56     12.08 o 
  -3   8  19       33.83       24.58     21.61 o 
  -2   8  19        0.62        6.34     11.93 o 
  -1   8  19       43.08       40.67     12.54 o 
   0   8  19       28.79       37.83     10.93 o 
   1   8  19       14.79        9.50     11.87 o 
   2   8  19        0.26       -4.61     17.26 o 
 -10   0  20        3.00       28.75     29.73 o 
  -8   0  20       45.88       10.37     23.29 o 
  -6   0  20        0.79       34.26     21.63 o 
  -4   0  20      393.43      417.30     19.91 o 
  -2   0  20       29.91       20.15     10.89 o 
   0   0  20        8.23       15.84     18.26 o 
   2   0  20      527.55      586.84     23.26 o 
   4   0  20       25.50        3.46     15.91 o 
   6   0  20       68.36       83.40     25.60 o 
 -10   1  20        0.31      -18.31     19.50 o 
  -9   1  20        8.63        3.28     16.73 o 
  -8   1  20        5.79        8.68     22.80 o 
  -7   1  20       97.26      101.19     35.09 o 
  -6   1  20       40.17       56.95     15.22 o 
  -5   1  20        0.05       -5.40     11.66 o 
  -4   1  20       22.58       33.13     19.60 o 
  -3   1  20      385.10      374.27     16.47 o 
  -2   1  20     1133.62     1220.32     31.12 o 
  -1   1  20       27.87       -0.74      6.89 o 
   0   1  20       19.63       12.66      7.13 o 
   1   1  20        1.54       -0.72      7.20 o 
   2   1  20       18.00       14.97      9.74 o 
   3   1  20       10.14       11.67     11.26 o 
   4   1  20       15.30       17.88     12.20 o 
   5   1  20        9.40       11.03     13.15 o 
   6   1  20        7.37        0.93     24.21 o 
   7   1  20        0.07      -17.24     15.11 o 
  -9   2  20       19.31       11.63     17.32 o 
  -8   2  20        2.09      -18.04     15.23 o 
  -7   2  20       29.14       36.04     15.27 o 
  -6   2  20      154.10      179.05     19.98 o 
  -5   2  20        5.30        6.18     12.56 o 
  -4   2  20        5.65       20.50     12.84 o 
  -3   2  20       57.11       58.81     13.62 o 
  -2   2  20     1054.20     1098.94     26.56 o 
  -1   2  20        1.69       -5.95      8.79 o 
   0   2  20      108.92      130.63     10.62 o 
   1   2  20      138.62      156.06     13.02 o 
   2   2  20       23.68        3.95      8.94 o 
   3   2  20       36.88       24.12     12.06 o 
   4   2  20        9.46       -6.68     12.24 o 
   5   2  20       31.81       28.99     13.94 o 
   6   2  20        9.43       10.45     15.19 o 
  -9   3  20       10.40       14.67     16.36 o 
  -8   3  20       20.97        5.74     15.62 o 
  -7   3  20        9.55      -23.44     19.03 o 
  -6   3  20        1.93        6.61     13.89 o 
  -5   3  20       17.37        1.42     11.95 o 
  -4   3  20       30.90       16.74     12.13 o 
  -3   3  20      235.04      258.06     20.82 o 
  -2   3  20       27.70       31.24      9.62 o 
  -1   3  20      550.39      503.60     17.91 o 
   0   3  20       22.66       31.28      9.40 o 
   1   3  20       14.38       13.83      9.35 o 
   2   3  20       19.29        7.97      8.83 o 
   3   3  20      214.64      234.65     26.82 o 
   4   3  20        0.72       -7.47     12.07 o 
   5   3  20        0.13       -8.01     13.62 o 
   6   3  20       21.47       45.11     16.43 o 
  -9   4  20        4.35       26.17     18.07 o 
  -8   4  20       19.52       -4.69     33.51 o 
  -7   4  20        2.58       -1.94     22.52 o 
  -6   4  20        4.77      -16.32     13.00 o 
  -5   4  20       41.36       44.70     14.69 o 
  -4   4  20        3.05       -4.93     12.53 o 
  -3   4  20      315.11      319.57     20.44 o 
  -2   4  20       17.76       17.20     11.93 o 
  -1   4  20      147.98      132.74     12.96 o 
   0   4  20       68.78       59.83     10.39 o 
   1   4  20       41.24       41.23     11.21 o 
   2   4  20      266.61      347.83     28.50 o 
   3   4  20        7.93        4.58      9.77 o 
   4   4  20        0.32       -3.70     12.99 o 
   5   4  20        3.91       -0.89     14.96 o 
   6   4  20        0.39      -30.08     20.05 o 
  -8   5  20       62.94       62.81     18.57 o 
  -7   5  20       52.66       51.50     16.67 o 
  -6   5  20       40.36       13.29     15.52 o 
  -5   5  20       22.21       17.05     14.40 o 
  -4   5  20        3.38       32.78     13.72 o 
  -3   5  20        0.01      -12.78     11.91 o 
  -2   5  20      269.76      287.41     30.20 o 
  -1   5  20        3.92        5.81      9.42 o 
   0   5  20       22.18        8.87      9.61 o 
   1   5  20       26.26       37.42     12.90 o 
   2   5  20       53.10       40.71     13.66 o 
   3   5  20       23.01        0.89     10.50 o 
   4   5  20       54.65       48.91     15.93 o 
   5   5  20       14.30       25.39     15.28 o 
  -7   6  20       46.36       46.76     24.55 o 
  -6   6  20        9.22       -0.06     15.12 o 
  -5   6  20       13.34       10.44     14.36 o 
  -4   6  20       32.04       20.43     14.81 o 
  -3   6  20        0.21      -18.79     14.50 o 
  -2   6  20        0.08       -0.18     12.57 o 
  -1   6  20        1.42       -2.63     10.28 o 
   0   6  20       21.54       25.50      8.81 o 
   1   6  20        0.01       -2.25      9.52 o 
   2   6  20        0.00        2.55     10.46 o 
   3   6  20       51.61       44.65     12.71 o 
   4   6  20        4.33       17.54     15.80 o 
  -6   7  20       20.19        9.68     17.02 o 
  -5   7  20        7.77       -8.22     26.77 o 
  -4   7  20       14.96       25.23     15.25 o 
  -3   7  20       25.77       14.87     16.31 o 
  -2   7  20       11.69       10.78     10.73 o 
  -1   7  20       11.83       15.80      9.11 o 
   0   7  20       29.69       27.91      9.92 o 
   1   7  20        1.11      -16.10     11.20 o 
   2   7  20       83.13       92.48     14.38 o 
   3   7  20       15.17        5.46     28.56 o 
  -3   8  20        0.02       -1.69     12.50 o 
  -2   8  20       42.60       69.23     14.21 o 
  -1   8  20       18.79       12.76     10.79 o 
   0   8  20        0.11      -12.12     11.80 o 
   1   8  20        1.35      -17.10     11.71 o 
  -9   0  21       64.51       45.82     28.80 o 
  -7   0  21       35.81       17.87     20.43 o 
  -5   0  21       26.39       16.55     20.01 o 
  -3   0  21       12.23       -6.16     10.52 o 
  -1   0  21       79.24       58.92     13.49 o 
   1   0  21       29.06       36.73     12.00 o 
   3   0  21      344.92      339.71     32.68 o 
   5   0  21       55.98       30.80     22.52 o 
  -9   1  21        6.70        6.89     17.74 o 
  -8   1  21       42.49       40.72     17.59 o 
  -7   1  21        3.37       -4.92     16.64 o 
  -6   1  21       50.09       37.55     14.46 o 
  -5   1  21       31.15       34.40     21.22 o 
  -4   1  21       73.27       74.10     11.51 o 
  -3   1  21       49.78       48.49     10.94 o 
  -2   1  21      233.19      269.38     21.59 o 
  -1   1  21       50.57       51.81      9.12 o 
   0   1  21       31.35       23.47      8.32 o 
   1   1  21        7.14       15.47      8.09 o 
   2   1  21      222.91      233.30     15.60 o 
   3   1  21       26.40       26.07     12.80 o 
   4   1  21        6.78       16.61     13.17 o 
   5   1  21        0.28      -20.09     13.39 o 
   6   1  21       11.13       27.27     16.16 o 
  -9   2  21       43.91       12.51     17.27 o 
  -8   2  21        4.39      -22.48     14.99 o 
  -7   2  21       27.99       -9.88     14.45 o 
  -6   2  21        9.27       20.14     14.36 o 
  -5   2  21        0.01        0.65     16.23 o 
  -4   2  21       17.58       14.74     12.86 o 
  -3   2  21      965.58     1033.01     26.54 o 
  -2   2  21      253.58      264.40     16.17 o 
  -1   2  21       63.60       38.51     10.35 o 
   0   2  21        0.00      -11.41      7.61 o 
   1   2  21        0.15        4.00      8.78 o 
   2   2  21        0.69        7.67      9.42 o 
   3   2  21       50.09       56.95     13.85 o 
   4   2  21        0.73        4.70     12.38 o 
   5   2  21        0.00       -6.65     13.90 o 
   6   2  21       21.20       -0.82     16.94 o 
  -9   3  21        8.25      -19.62     18.90 o 
  -8   3  21        2.37      -12.47     15.35 o 
  -7   3  21        7.15       -5.88     14.32 o 
  -6   3  21        0.34        8.56     14.16 o 
  -5   3  21       15.54        9.43     13.38 o 
  -4   3  21        9.41       19.39     13.24 o 
  -3   3  21      121.81      157.33     18.23 o 
  -2   3  21      276.63      286.11     15.03 o 
  -1   3  21      221.94      222.76     15.77 o 
   0   3  21      123.90      137.76     13.04 o 
   1   3  21       60.90       73.78     11.95 o 
   2   3  21      273.52      305.42     17.41 o 
   3   3  21      107.93      108.96     32.59 o 
   4   3  21        0.00      -18.70     12.47 o 
   5   3  21       12.55       -5.04     17.41 o 
  -8   4  21        0.46       -1.61     19.99 o 
  -7   4  21        4.61        3.38     15.60 o 
  -6   4  21       16.22       16.92     16.25 o 
  -5   4  21       13.37       13.39     14.57 o 
  -4   4  21       20.28       37.25     14.28 o 
  -3   4  21       37.88       39.33     13.54 o 
  -2   4  21       11.33       10.35      9.42 o 
  -1   4  21        4.39       -2.17      9.57 o 
   0   4  21       10.10       17.03      9.34 o 
   1   4  21       28.44       21.25     16.40 o 
   2   4  21       39.33       23.19     14.55 o 
   3   4  21       18.73       16.67     27.20 o 
   4   4  21        5.97       -8.81     14.85 o 
   5   4  21       14.55        6.63     15.46 o 
  -7   5  21        3.85        9.32     16.90 o 
  -6   5  21        1.62        6.10     15.91 o 
  -5   5  21       22.11       16.52     15.06 o 
  -4   5  21        4.29      -10.42     13.13 o 
  -3   5  21       81.22       88.50     25.45 o 
  -2   5  21        6.11        1.36     13.69 o 
  -1   5  21      157.99      146.76     16.24 o 
   0   5  21        1.14       -9.36      9.47 o 
   1   5  21        0.96        5.79     13.02 o 
   2   5  21       26.30       41.72     14.25 o 
   3   5  21        2.90       15.69     13.39 o 
   4   5  21        3.96       -3.84     21.63 o 
  -6   6  21        9.59       11.83     21.10 o 
  -5   6  21        6.09       12.10     16.04 o 
  -4   6  21        4.22      -15.21     13.95 o 
  -3   6  21        3.59      -10.03     13.84 o 
  -2   6  21       20.98       -2.04     13.75 o 
  -1   6  21      177.50      229.63     16.89 o 
   0   6  21        4.11        7.73     14.56 o 
   1   6  21       13.20       25.08     15.85 o 
   2   6  21       29.33       21.74     14.77 o 
   3   6  21        0.95      -24.19     30.40 o 
  -5   7  21      111.30      124.69     20.82 o 
  -4   7  21        0.68       -1.92     15.04 o 
  -3   7  21       10.56        4.32     15.64 o 
  -2   7  21       49.15       55.22     16.73 o 
  -1   7  21        1.55       -2.33     11.33 o 
   0   7  21        0.61      -15.45     12.69 o 
   1   7  21       18.28       28.55     18.66 o 
   2   7  21        3.93       -4.21     12.34 o 
  -8   0  22       88.80       77.47     29.86 o 
  -6   0  22       79.71       95.26     27.17 o 
  -4   0  22       85.88       89.03     23.04 o 
  -2   0  22      305.41      294.62     19.42 o 
   0   0  22        0.75      -16.39     12.12 o 
   2   0  22        8.52      -13.01     15.14 o 
   4   0  22        2.03        8.11     19.28 o 
  -9   1  22        7.19      -25.56     17.04 o 
  -8   1  22       61.61       75.07     18.96 o 
  -7   1  22        0.00      -17.10     14.79 o 
  -6   1  22       53.53       59.60     16.26 o 
  -5   1  22      199.11      226.54     22.75 o 
  -4   1  22       37.11       32.51     10.57 o 
  -3   1  22       32.52       26.35     10.26 o 
  -2   1  22      337.41      351.35     20.97 o 
  -1   1  22      203.82      231.10     13.61 o 
   0   1  22       22.50       25.07      9.96 o 
   1   1  22       10.23       -4.11      8.18 o 
   2   1  22       21.19       26.61     12.64 o 
   3   1  22       74.92       53.12     14.63 o 
   4   1  22        1.16       -8.14     12.71 o 
   5   1  22        1.22       -4.63     14.73 o 
  -8   2  22        2.08       -9.15     15.88 o 
  -7   2  22        0.41      -13.85     18.54 o 
  -6   2  22        0.00       10.92     13.95 o 
  -5   2  22        1.01       -5.51     13.79 o 
  -4   2  22        3.86        6.37     13.53 o 
  -3   2  22      441.72      435.58     18.45 o 
  -2   2  22      195.18      224.93     16.19 o 
  -1   2  22       58.62       36.73     11.39 o 
   0   2  22        0.70      -11.56      9.53 o 
   1   2  22        2.73       -3.36      8.38 o 
   2   2  22       15.62       22.11     10.86 o 
   3   2  22       12.46        8.73     13.17 o 
   4   2  22        0.29      -18.55     13.14 o 
   5   2  22        6.82       -9.54     14.84 o 
  -8   3  22       55.97      106.26     20.33 o 
  -7   3  22        7.95       -6.79     15.06 o 
  -6   3  22        4.89       -6.36     20.26 o 
  -5   3  22       53.24       77.24     20.52 o 
  -4   3  22        0.58       -7.96     12.78 o 
  -3   3  22       18.21       29.92     10.49 o 
  -2   3  22      492.69      493.40     23.07 o 
  -1   3  22       25.08       16.31     10.61 o 
   0   3  22        0.83       -7.07      9.61 o 
   1   3  22       22.27       16.70     20.37 o 
   2   3  22      159.61      196.45     27.64 o 
   3   3  22       73.75       70.47     15.53 o 
   4   3  22        1.65       -0.11     14.09 o 
   5   3  22       23.48        4.18     15.66 o 
  -7   4  22       31.79       27.69     17.44 o 
  -6   4  22       20.34       42.01     16.91 o 
  -5   4  22        0.31        2.02     14.04 o 
  -4   4  22        2.62       -3.31     13.35 o 
  -3   4  22       20.57       20.60     14.40 o 
  -2   4  22        9.52       15.25     10.48 o 
  -1   4  22      100.43      110.93     13.60 o 
   0   4  22        4.44       -7.25     10.25 o 
   1   4  22       64.99       50.41     14.78 o 
   2   4  22        3.69        9.95     13.37 o 
   3   4  22       33.08       57.98     22.18 o 
   4   4  22        0.75       -8.83     20.18 o 
  -7   5  22        0.90       -1.74     16.00 o 
  -6   5  22        0.45       -8.64     16.27 o 
  -5   5  22        6.78       -8.28     24.04 o 
  -4   5  22       28.27       47.64     22.08 o 
  -3   5  22      139.00      174.73     19.84 o 
  -2   5  22       21.21       21.03     11.44 o 
  -1   5  22       26.41       36.27     11.51 o 
   0   5  22       21.50       19.55     11.29 o 
   1   5  22       35.24       38.59     14.39 o 
   2   5  22        1.73      -11.53     13.34 o 
   3   5  22        0.07       -3.46     21.44 o 
  -5   6  22       30.34       39.71     16.62 o 
  -4   6  22       17.63       13.07     15.30 o 
  -3   6  22       93.80      132.96     19.11 o 
  -2   6  22       72.51       41.62     12.49 o 
  -1   6  22        2.19        1.19     11.34 o 
   0   6  22       15.15       17.57     14.34 o 
   1   6  22        5.07       -5.61     13.88 o 
   2   6  22        3.87       10.14     15.11 o 
  -3   7  22       31.46       12.49     16.52 o 
  -2   7  22        1.22      -10.24     12.46 o 
  -1   7  22        3.16       10.77     12.55 o 
   0   7  22        6.49       24.15     17.60 o 
  -7   0  23       27.52       17.15     23.76 o 
  -5   0  23       32.61       20.65     22.27 o 
  -3   0  23      194.91      201.91     29.05 o 
  -1   0  23       22.04        7.92     12.88 o 
   1   0  23       25.78       16.94     15.29 o 
   3   0  23        7.60      -25.21     16.81 o 
   5   0  23       13.01       12.63     23.12 o 
  -8   1  23        8.63       28.83     19.23 o 
  -7   1  23       14.42       12.37     19.26 o 
  -6   1  23        8.90       16.30     18.34 o 
  -5   1  23       71.13       82.50     34.77 o 
  -4   1  23       20.03       16.63     10.92 o 
  -3   1  23       27.11       43.14     11.84 o 
  -2   1  23       17.11        9.41      9.36 o 
  -1   1  23        5.85       15.64     10.84 o 
   0   1  23        0.41        4.38     10.45 o 
   1   1  23       13.59        9.96      9.15 o 
   2   1  23       17.95       -3.55     11.96 o 
   3   1  23        7.92      -14.86     12.83 o 
   4   1  23        0.21        9.55     14.59 o 
   5   1  23        5.07       15.14     16.17 o 
  -8   2  23       17.63       42.35     19.20 o 
  -7   2  23        8.15       -6.47     16.74 o 
  -6   2  23       10.44        4.34     14.87 o 
  -5   2  23       70.97       79.70     18.33 o 
  -4   2  23       31.70       17.42     10.61 o 
  -3   2  23       25.51       22.30     13.26 o 
  -2   2  23        1.37       -1.54     10.16 o 
  -1   2  23       44.72       45.48     11.88 o 
   0   2  23        0.02       -7.83     10.14 o 
   1   2  23       23.96       45.36     13.53 o 
   2   2  23        0.02       -8.43     12.54 o 
   3   2  23       33.54       34.41     22.25 o 
   4   2  23        8.76        9.78     15.67 o 
  -7   3  23        3.80        2.99     41.34 o 
  -6   3  23       38.20       51.16     17.08 o 
  -5   3  23       35.40       38.78     16.73 o 
  -4   3  23       12.62        0.76     14.40 o 
  -3   3  23       30.55       38.61     11.73 o 
  -2   3  23       11.19       20.17     11.37 o 
  -1   3  23       95.38       96.38     13.52 o 
   0   3  23       26.53       15.99     11.08 o 
   1   3  23       30.64       26.69     13.46 o 
   2   3  23        8.50       11.14     13.73 o 
   3   3  23      114.45      115.26     47.42 o 
   4   3  23        3.42        0.08     14.72 o 
  -7   4  23       82.79       70.94     20.48 o 
  -6   4  23        9.70        8.08     15.92 o 
  -5   4  23        5.97       21.45     16.19 o 
  -4   4  23        9.84        2.59     14.23 o 
  -3   4  23       38.05       39.37     12.23 o 
  -2   4  23      195.26      186.33     16.01 o 
  -1   4  23       27.02       19.56     11.00 o 
   0   4  23        0.27      -14.14     10.74 o 
   1   4  23        0.01       -7.07     13.49 o 
   2   4  23       10.45       33.28     15.66 o 
   3   4  23       30.84       31.44     21.84 o 
  -6   5  23      107.41      111.84     21.75 o 
  -5   5  23       23.70       -5.90     25.32 o 
  -4   5  23       39.32       36.88     16.42 o 
  -3   5  23        3.03        2.93     28.97 o 
  -2   5  23      115.13      120.24     14.92 o 
  -1   5  23       12.71       18.56     19.81 o 
   0   5  23        0.23        0.23     13.14 o 
   1   5  23        7.16        6.35     14.39 o 
   2   5  23        0.20      -18.34     14.52 o 
  -4   6  23       15.31       -2.61     17.07 o 
  -3   6  23        2.47        7.24     19.41 o 
  -2   6  23      106.35      109.01     15.21 o 
  -1   6  23        0.94       -3.68     11.97 o 
   0   6  23        4.13       11.03     15.42 o 
   1   6  23        7.08       10.46     16.20 o 
  -6   0  24       89.27      122.65     28.11 o 
  -4   0  24       11.33        9.39     20.78 o 
  -2   0  24      123.12      101.83     25.30 o 
   0   0  24        7.17       -5.31     19.47 o 
   2   0  24       11.97       -1.02     19.45 o 
   4   0  24       14.87       -4.27     21.07 o 
  -7   1  24       22.96       14.58     16.79 o 
  -6   1  24       18.65        1.81     24.68 o 
  -5   1  24        6.51        2.68     16.70 o 
  -4   1  24        0.23       15.05     14.34 o 
  -3   1  24       11.91       16.02     11.49 o 
  -2   1  24       65.26       59.32     12.42 o 
  -1   1  24       11.57        5.51     11.50 o 
   0   1  24        0.33       -0.49      9.66 o 
   1   1  24       15.03       18.48     11.11 o 
   2   1  24        6.14        5.13     13.85 o 
   3   1  24       87.51       58.41     17.16 o 
   4   1  24        0.30       -7.14     14.59 o 
  -7   2  24       13.33       26.27     39.03 o 
  -6   2  24        0.41       -7.46     15.00 o 
  -5   2  24        5.80       12.69     21.88 o 
  -4   2  24       39.48       38.24     12.30 o 
  -3   2  24       24.34       38.15     12.28 o 
  -2   2  24       13.01       19.55     11.58 o 
  -1   2  24       32.83       30.33     11.69 o 
   0   2  24        8.96       12.60     11.76 o 
   1   2  24       18.02       10.07     13.66 o 
   2   2  24        1.38       -3.71     19.01 o 
   3   2  24        1.30        4.88     25.58 o 
  -6   3  24       91.73      101.55     21.66 o 
  -5   3  24        8.17        0.32     15.94 o 
  -4   3  24        0.46        2.79     11.13 o 
  -3   3  24        3.61        5.35     10.67 o 
  -2   3  24        0.60       -2.26     11.12 o 
  -1   3  24        8.29       -1.58     11.40 o 
   0   3  24        9.13        7.59     11.97 o 
   1   3  24        0.66       -7.21     12.98 o 
   2   3  24       11.14      -11.90     18.86 o 
   3   3  24        0.28       -5.80     20.86 o 
  -6   4  24       19.63        2.46     35.58 o 
  -5   4  24       12.05       -3.07     16.28 o 
  -4   4  24       94.75       68.92     21.57 o 
  -3   4  24       18.59       10.79     12.05 o 
  -2   4  24       13.01        9.55     11.89 o 
  -1   4  24        3.67        0.79     11.75 o 
   0   4  24        7.44       -5.16     13.62 o 
   1   4  24       25.53       59.46     25.58 o 
   2   4  24       71.77       60.68     21.16 o 
  -4   5  24       15.30       -3.32     15.76 o 
  -3   5  24       22.09       21.60     13.07 o 
  -2   5  24        2.58      -10.75     11.71 o 
  -1   5  24       82.47       98.13     21.12 o 
   0   5  24       10.17       18.21     21.59 o 
   1   5  24       13.70       15.47     15.98 o 
  -5   0  25        6.88        9.51     23.42 o 
  -3   0  25       14.07       -0.98     19.92 o 
  -1   0  25       46.56       28.34     17.34 o 
   1   0  25        0.68      -17.58     19.88 o 
   3   0  25       14.90       15.06     21.37 o 
  -6   1  25       83.47      138.48     21.97 o 
  -5   1  25        2.16      -13.33     15.85 o 
  -4   1  25        0.62       11.59     16.57 o 
  -3   1  25        3.34       11.15     21.50 o 
  -2   1  25        1.80       -0.79     11.34 o 
  -1   1  25       72.88       72.01     13.12 o 
   0   1  25        1.57      -17.51     11.68 o 
   1   1  25       20.90       15.10     12.69 o 
   2   1  25       13.00        9.28     14.34 o 
   3   1  25       32.96       11.46     15.67 o 
  -6   2  25       17.99       33.26     17.82 o 
  -5   2  25       21.22       13.15     17.18 o 
  -4   2  25       18.32        7.92     11.55 o 
  -3   2  25       31.98       31.89     12.54 o 
  -2   2  25       24.81       23.49     12.65 o 
  -1   2  25        4.40        9.87     12.61 o 
   0   2  25       30.93       40.95     13.42 o 
   1   2  25       19.91        7.09     26.75 o 
   2   2  25       23.34       43.26     23.38 o 
  -5   3  25       17.83       22.11     16.26 o 
  -4   3  25        5.45       -0.95     12.01 o 
  -3   3  25        5.49       -3.29     11.33 o 
  -2   3  25       31.64       28.48     13.12 o 
  -1   3  25        1.78      -11.10     11.57 o 
   0   3  25        3.14        3.66     14.47 o 
   1   3  25        5.23      -10.97     13.66 o 
   2   3  25       33.78       19.84     21.67 o 
  -4   4  25       19.05       13.69     13.24 o 
  -3   4  25        7.35        4.84     12.67 o 
  -2   4  25        8.99        6.05     12.69 o 
  -1   4  25       23.97       12.69     16.17 o 
   0   4  25        4.08        2.57     14.51 o 
   1   4  25       23.53       21.05     15.46 o 
  -4   0  26       43.19       71.84     27.39 o 
  -2   0  26       50.12       19.15     23.63 o 
   0   0  26      196.46      269.96     24.40 o 
  -5   1  26       25.40       20.78     17.52 o 
  -4   1  26        5.47       -3.92     14.75 o 
  -3   1  26        0.29       -9.41     17.19 o 
  -2   1  26       32.47       38.91     13.81 o 
  -1   1  26        0.07      -10.17     12.33 o 
   0   1  26        0.36      -17.78     11.85 o 
   1   1  26        2.40      -14.16     21.03 o 
  -5   2  26       17.97       25.28     17.14 o 
  -4   2  26       30.27       22.75     21.61 o 
  -3   2  26        0.27       -1.97     12.05 o 
  -2   2  26        8.27      -15.13     12.16 o 
  -1   2  26        0.23        2.29     12.35 o 
   0   2  26       24.33       14.10     14.93 o 
   1   2  26       59.11       67.16     18.28 o 
  -4   3  26        6.63        7.74     12.72 o 
  -3   3  26        3.04        9.47     19.71 o 
  -2   3  26        2.84       -1.64     13.23 o 
  -1   3  26        0.36      -16.57     15.20 o 
   0   3  26       16.25        8.77     15.07 o 
  -3   0  27       10.43      -17.53     22.57 o 
  -1   0  27       76.92       77.90     29.82 o 
  -3   1  27       35.10       62.54     20.75 o 
  -2   1  27        0.89       -0.06     18.69 o 
  -1   1  27      128.16      157.75     17.57 o 
                                                 
